# Supplementary material for: Elevation of fatty acid desaturase 2 in esophageal adenocarcinoma increases polyunsaturated lipids and may exacerbate bile acid‐induced DNA damage
Source: Clin Transl Med. 2022 May 12;12(5):e810. doi: 10.1002/ctm2.810 (PMC9099135; doi:10.1002/ctm2.810)
Supplement: Supplementary file 2 — Supporting Information [file CTM2-12-e810-s003.xlsx]

## Sheet: Lipid differential expression
Table S1. Lipidomics differential expression data. T-test with Benjamini-Hochberg applied. NE, normal esophagus, BE, Barretts esophagus, EAC, esophageal adenocarcinoma.
lipid name	lipid class	chain length	unsaturated bonds	ID source	NE (Average log2 intensity)	BE (Average log2 intensity)	EAC (Average log2 intensity)	delta NE - BE	delta NE - EAC	delta BE - EAC	p-value (NE vs BE)	p-value (NE vs EAC)	p-value (BE vs EAC)	q-value (NE vs BE)	q-value (NE vs EAC)	q-value (BE vs EAC)
PE 36:4; PE(16:0/20:4); [M-H]-	PE	36	4	MS-DIAL	15.0731	20.7096	22.0639	-5.63649	-6.99073	-1.35425	0.000146646	1.79036e-05	0.00725873	0.00152714	0.000163845	0.118494
1_PE(17:0_20:4)-H | 1_MMPE(16:0_20:4)-H | 1_DMPE(15:0_20:4)-H | 1_PE(17:1_20:3)-H | 1_MMPE(16:1_20:3)-H | 1_MMPE(14:1_22:3)-H | 1_MMPE(18:2_18:2)-H	PE	37	4	LipidMatch	12.9445	17.2971	19.1605	-4.3526	-6.21596	-1.86337	0.0012269	3.5305e-12	0.070623	0.00692117	2.13242e-09	0.306516
1_LPC(20:5)+Na	LPC	20	5	LipidMatch	12.2728	14.5326	17.58	-2.25974	-5.30721	-3.04747	0.0560243	4.5998e-06	0.00968287	0.115886	5.91123e-05	0.134947
PC 36:4; PC(16:0/20:4); [M+H]+	PC	36	4	MS-DIAL	23.3173	27.8816	27.9706	-4.56428	-4.65327	-0.0889916	0.0406368	0.0376148	0.754094	0.0938703	0.0716699	0.88477
PE 38:5; PE(18:1/20:4); [M-H]-	PE	38	5	MS-DIAL	17.2224	21.2918	21.6854	-4.06943	-4.463	-0.393574	0.000901025	0.000451684	0.541229	0.00549716	0.00221514	0.758473
PG 36:2; PG(18:1/18:1); [M-H]-	PG	36	2	MS-DIAL	18.2235	19.9471	22.6115	-1.72364	-4.38803	-2.66439	0.00119792	2.82616e-09	2.68737e-05	0.00692117	2.13375e-07	0.0162317
1_LPE(22:5)-H	LPE	22	5	LipidMatch	14.3173	17.5632	18.4494	-3.24588	-4.13209	-0.886207	0.00192702	0.000318645	0.00325281	0.00911111	0.00175745	0.0935569
1_PS(18:0_22:5)-H | 3_PS(40:5)-H	PS	40	5	LipidMatch	13.6559	16.226	17.5649	-2.57008	-3.90901	-1.33893	0.060286	0.000358554	0.280194	0.119779	0.00186696	0.585596
1_Cer-NS(d18:2/16:0)+C2H3O2 | 1_Cer-NS(d16:1/18:1)+C2H3O2 | 1_Cer-NS(d18:1/16:1)+C2H3O2 | 1_Cer-NS(d20:2/14:0)+C2H3O2 | 1_Cer-NS(d19:2/15:0)+C2H3O2 | 1_Cer-NS(d19:1/15:1)+C2H3O2 | 1_Cer-AP(t18:1/18:1)-H | 1_Cer-AP(t14:0/22:2)-H	Cer	34	2	LipidMatch	14.4674	18.0724	18.3228	-3.60502	-3.85536	-0.25034	2.58446e-06	2.82817e-10	0.562019	0.000114126	4.27053e-08	0.778577
1_PC(20:4_22:4)+H	PC	42	8	LipidMatch	16.4051	20.2664	20.1179	-3.86136	-3.7128	0.148564	2.5401e-06	5.14851e-06	0.754399	0.000114126	6.2194e-05	0.88477
1_Plasmenyl-PS(P-18:1/22:5)-H | 1_Plasmenyl-PS(P-20:1/20:5)-H	ether-PS	NA	NA	LipidMatch	14.5054	18.1948	18.2142	-3.68939	-3.7088	-0.0194141	0.000446384	0.000187932	0.974019	0.00341286	0.00118241	0.983784
PC 40:4; PC(20:2/20:2); [M+H]+	PC	40	4	MS-DIAL	19.9184	23.4356	23.563	-3.51721	-3.64461	-0.127397	0.00360859	0.00290916	0.679454	0.0152419	0.00944695	0.85498
1_PC(20:4_22:6)+H	PC	42	10	LipidMatch	18.5758	21.6607	22.1747	-3.08491	-3.59888	-0.513979	0.0164783	0.00737894	0.154806	0.0482797	0.019986	0.423089
PE 38:5; PE(18:1/20:4); [M-H]-	PE	38	5	MS-DIAL	20.0507	22.3273	23.2733	-2.27665	-3.22267	-0.946013	0.000185073	1.74345e-05	0.0443547	0.00186307	0.000162007	0.255145
PE 40:7; PE(18:1/22:6); [M-H]-	PE	40	7	MS-DIAL	17.5953	20.2112	20.7525	-2.61584	-3.1572	-0.541361	0.0360219	0.0153053	0.0348326	0.088805	0.0356927	0.21911
PG 18:2/18:2	PG	36	4	MRM	14.6223	18.014	17.7619	-3.39169	-3.13959	0.252108	9.51749e-06	5.88876e-08	0.573397	0.000253332	2.37121e-06	0.783556
1_PG(18:2_18:2)-H | 1_PG(18:1_18:3)-H | 1_PG(16:0_20:4)-H | 1_PG(16:1_20:3)-H	PG	36	4	LipidMatch	14.8482	17.8781	17.9766	-3.02989	-3.12839	-0.0985071	5.29883e-07	3.4267e-07	0.809397	0.000101713	7.88541e-06	0.897543
1_PE(16:0_20:5)-H | 1_PE(16:1_20:4)-H | 1_MMPE(15:0_20:5)-H | 1_DMPE(14:0_20:5)-H | 1_DMPE(16:1_18:4)-H | 1_PE(14:0_22:5)-H | 1_PE(18:1_18:4)-H | 1_DMPE(12:0_22:5)-H	PE	36	5	LipidMatch	13.7602	15.9413	16.7621	-2.1811	-3.00188	-0.820779	0.0136474	0.00296763	0.218945	0.0414687	0.00956107	0.504745
Cer[NS] 34:2; Cer[NS](d18:2/16:0); [M-H]-	Cer	34	2	MS-DIAL	15.2505	17.938	18.0133	-2.68747	-2.76279	-0.0753183	5.95289e-05	4.33069e-05	0.809724	0.000921935	0.000335351	0.897543
LPC 20:4	LPC	20	4	MRM	20.8394	22.9523	23.5829	-2.11288	-2.74349	-0.630619	0.000136704	3.52494e-07	0.109708	0.00152714	7.88541e-06	0.371562
1_PG(20:4_22:6)+H | 1_PG(20:5_22:5)+H	PG	42	10	LipidMatch	16.2501	17.9103	18.9835	-1.66026	-2.73342	-1.07316	7.40013e-05	1.59306e-06	0.0111777	0.000981472	2.4672e-05	0.134947
1_LPE(20:4)+H | 1_LPC(15:1)+Na | 1_LPE(18:1)+Na	LPE	20	4	LipidMatch	18.9286	19.984	21.6602	-1.05538	-2.73159	-1.67622	0.0107164	1.20713e-07	0.000361354	0.0347994	4.0506e-06	0.0401952
PC 34:4; PC(14:0/20:4); [M+H]+	PC	34	4	MS-DIAL	21.4094	24.5563	24.1409	-3.14686	-2.73148	0.415382	0.0587889	0.0911191	0.287249	0.118898	0.151198	0.592146
1_Cer-NS(d18:1/23:0)+H | 1_Cer(d18:1/23:0)+H | 1_Cer-NS(d17:1/24:0)+H | 1_Cer(d17:1/24:0)+H | 1_Cer-NS(d19:1/22:0)+H | 1_Cer(d16:1/25:0)+H | 1_Cer-NS(d16:1/25:0)+H | 1_Cer-NDS(d17:0/24:1)+H | 1_Cer(d20:1/21:0)+H | 1_Cer-NS(d20:1/21:0)+H | 1_Cer(d17:0/24:1)+H | 1_Cer-NDS(d18:0/23:1)+H	Cer	41	1	LipidMatch	16.7823	18.5009	19.291	-1.71856	-2.50868	-0.790121	7.94703e-07	4.01306e-07	0.0147959	0.000101713	8.65673e-06	0.146047
PC 38:6; PC(18:2/20:4); [M+H]+	PC	38	6	MS-DIAL	23.4436	25.0953	25.9104	-1.65165	-2.46675	-0.815094	0.000219461	2.92247e-06	0.0225461	0.00213798	4.10505e-05	0.172377
PC 42:9; PC(20:4/22:5); [M+H]+	PC	42	9	MS-DIAL	19.7366	21.3854	22.1817	-1.64882	-2.44505	-0.79623	6.38696e-05	1.12813e-06	0.00962813	0.000937317	1.91304e-05	0.134947
PC 40:5; PC(18:0/22:5); [M+H]+	PC	40	5	MS-DIAL	21.2083	23.8716	23.6304	-2.66327	-2.42214	0.241131	0.00026081	0.000570621	0.423408	0.00237192	0.00259139	0.687469
1_Cer-NS(d16:1/16:0)+C2H3O2 | 1_Cer-NS(d17:1/15:0)+C2H3O2 | 1_Cer-NS(d15:1/17:0)+C2H3O2 | 1_Cer-NDS(d17:0/15:1)+C2H3O2 | 1_Cer-AP(t22:0/12:1)-H | 1_Cer-AP(t20:1/14:0)-H	Cer	32	1	LipidMatch	16.4867	18.6601	18.8388	-2.17334	-2.35207	-0.178728	2.29337e-05	0.000256722	0.717066	0.000419756	0.00150544	0.869997
Plasmenyl-PE 38:3; PE(P-18:0/20:3); [M+H]+	ether-PE	NA	NA	MS-DIAL	21.178	22.4949	23.483	-1.31681	-2.30494	-0.988128	0.0232706	0.000206855	0.0525729	0.0638883	0.00128804	0.277043
1_Plasmenyl-PC(P-18:0/22:6)+H | 1_Plasmanyl-PC(O-18:1/22:6)+H | 1_Plasmenyl-PC(P-18:1/22:5)+H	ether-PC	NA	NA	LipidMatch	19.3142	20.6843	21.4883	-1.37001	-2.17408	-0.804066	0.00221608	2.71253e-05	0.0571476	0.0101403	0.000221401	0.280345
1_HBMP(18:0_18:1_18:2)-H | 1_HBMP(18:0_18:2_18:1)-H | 1_HBMP(18:1_18:2_18:0)-H | 1_HBMP(18:1_18:1_18:1)-H | 1_HBMP(16:3_18:0_20:0)-H | 1_HBMP(16:3_20:0_18:0)-H | 1_HBMP(18:0_20:0_16:3)-H	HBMP	54	3	LipidMatch	14.7173	14.6128	16.8676	0.104497	-2.1503	-2.2548	0.807511	0.000355358	5.79317e-05	0.857182	0.0018664	0.0174954
1_Cer-NS(d17:2/18:0)+C2H3O2 | 1_Cer-NS(d17:1/18:1)+C2H3O2 | 1_Cer-NS(d19:2/16:0)+C2H3O2 | 1_Cer-NS(d20:1/15:1)+C2H3O2 | 1_Cer-NS(d14:1/21:1)+C2H3O2 | 1_Cer-AP(t25:1/12:1)-H	Cer	35	2	LipidMatch	15.869	16.7842	18.0092	-0.91513	-2.14012	-1.22499	0.0466372	0.00156176	0.0440277	0.102432	0.00593271	0.255145
Cer d18:1/C22:2	Cer	40	3	MRM	17.3262	18.4642	19.4649	-1.13807	-2.13875	-1.00068	1.74684e-05	2.40482e-05	0.00845461	0.000337926	0.000201738	0.130938
1_Cer-NS(d17:1/18:2)+C2H3O2	Cer	35	3	LipidMatch	14.1492	16.8258	16.2649	-2.6766	-2.11563	0.560972	7.93987e-05	0.0105632	0.456812	0.0009991	0.0264737	0.707474
1_Cer-NS(d18:1/18:1)-H | 1_Cer-NS(d18:2/18:0)-H | 1_Cer-NS(d20:2/16:0)-H | 1_Cer-NS(d21:2/15:0)-H | 1_Cer-NS(d17:1/19:1)-H | 1_Cer-NDS(d18:0/18:2)-H	Cer	36	2	LipidMatch	15.1966	15.8236	17.3094	-0.626932	-2.11276	-1.48582	0.431514	0.0016628	0.104833	0.539616	0.00608687	0.363902
PG 36:3; PG(18:1/18:2); [M-H]-	PG	36	3	MS-DIAL	18.0139	18.3485	20.0504	-0.3346	-2.03646	-1.70186	0.391973	0.000134411	0.000532387	0.500532	0.000892133	0.0401952
Cer d18:2/C16:0	Cer	34	2	MRM	12.5149	14.7162	14.5487	-2.20121	-2.0337	0.16751	1.03163e-06	2.79112e-07	0.514598	0.000101713	7.88541e-06	0.741264
1_LPE(18:1)+H | 1_LPC(15:1)+H	LPE	18	1	LipidMatch	22.1938	23.1592	24.2236	-0.965369	-2.02983	-1.06446	0.0384782	3.93442e-05	0.0338836	0.0914993	0.000312683	0.215782
PE 38:4; PE(18:0/20:4); [M-H]-	PE	38	4	MS-DIAL	22.3276	23.864	24.3249	-1.53646	-1.99731	-0.460847	0.00153362	3.32894e-06	0.205802	0.00789818	4.43125e-05	0.489387
PC 38:0	PC	38	0	MRM	17.299	18.2626	19.2764	-0.96359	-1.9774	-1.01381	0.0425971	2.12665e-05	0.0313146	0.0955722	0.000183499	0.215782
1_PS(18:0_22:4)+H | 1_PS(20:0_20:4)+H | 3_PS(40:4)+H | 1_OxPC(22:3(OH)_16:1(Ke)) | 1_OxPC(22:3(OH)_16:1(CHO)) | 1_OxPC(16:1(Ke)_22:2(Ke)) | 1_OxPC(22:2(Ke)_16:1(CHO)) | 1_OxPC(22:4_16:1(OO)) | 1_OxPC(18:0_20:5(OO)) | 1_OxPC(18:0_20:4(Ke,OH)) | 3_OxPC(38:3(KeKe))+H | 3_OxPC(38:4(OKe))+H | 3_OxPC(38:5(OO))+H	PS	40	4	LipidMatch	17.5498	19.8554	19.4784	-2.30555	-1.92857	0.376982	0.013624	0.012868	0.58505	0.0414687	0.0313399	0.792224
LysoPE 20:4; [M-H]-	LPE	20	4	MS-DIAL	18.6366	19.2338	20.5398	-0.597191	-1.90317	-1.30598	0.095651	1.00631e-05	0.000450336	0.167605	0.000101302	0.0401952
PC 40:8; PC(20:4/20:4); [M+H]+	PC	40	8	MS-DIAL	22.9225	24.253	24.8026	-1.33045	-1.88012	-0.549677	0.00106048	5.03034e-05	0.0422183	0.00634187	0.000384598	0.249998
LPC 20:5	LPC	20	5	MRM	17.4697	19.3508	19.3429	-1.88113	-1.87318	0.00795124	0.00226425	0.000534086	0.98606	0.0102827	0.0024625	0.987695
LysoPC 20:4; [M+FA-H]-	LPC	20	4	MS-DIAL	16.7947	18.2421	18.6606	-1.44735	-1.86582	-0.41847	0.00664908	0.000105737	0.300107	0.024193	0.000760296	0.598976
1_Cer-NS(d18:1/22:0)+H | 1_Cer(d18:1/22:0)+H | 1_Cer-NS(d16:1/24:0)+H | 1_Cer(d16:1/24:0)+H | 1_Cer-NS(d22:1/18:0)+H | 1_Cer-NDS(d18:0/22:1)+H | 1_Cer-NS(d20:1/20:0)+H | 1_Cer(d22:1/18:0)+H | 1_Cer(d14:1/26:0)+H | 1_Cer(d20:1/20:0)+H | 1_Cer(d17:1/23:0)+H | 1_Cer(d18:0/22:1)+H | 1_Cer-NS(d19:1/21:0)+H	Cer	40	1	LipidMatch	17.657	19.1207	19.5017	-1.46374	-1.84474	-0.381008	6.51776e-05	1.81901e-05	0.233041	0.000937317	0.000163982	0.531159
PE 36:3; PE(18:1/18:2); [M-H]-	PE	36	3	MS-DIAL	21.7003	22.2214	23.5389	-0.521139	-1.83857	-1.31743	0.00993253	0.00139468	0.0102324	0.0329629	0.00552943	0.134947
PC 36:4	PC	36	4	MRM	22.9	24.3339	24.7377	-1.43386	-1.83765	-0.403796	9.50074e-05	4.65208e-07	0.160162	0.00114769	9.68915e-06	0.433796
PG 40:7; PG(18:1/22:6); [M-H]-	PG	40	7	MS-DIAL	17.2532	18.3109	19.0889	-1.05763	-1.83563	-0.778007	0.0378988	0.00306481	0.0339393	0.0905749	0.00979441	0.215782
Cer d18:1/C22:3	Cer	40	4	MRM	14.8398	15.5682	16.6559	-0.728375	-1.81605	-1.08768	0.00896594	0.00134605	0.0277647	0.0309453	0.00538422	0.199641
1_So(d18:1)+H	So	18	1	LipidMatch	19.6386	20.1901	21.4281	-0.551467	-1.78947	-1.238	0.126917	0.000995667	0.0098494	0.202799	0.00414747	0.134947
PE 38:5	PE	38	5	MRM	16.5028	17.7536	18.2895	-1.25075	-1.78673	-0.535978	3.45922e-06	0.000604633	0.166044	0.000139291	0.00270517	0.43795
PC(O-38:5) / PC(P-38:4)	Ether-PC	NA	NA	MRM	21.3949	22.4326	23.1675	-1.03772	-1.77268	-0.734962	0.0158369	1.35391e-05	0.0586886	0.0471205	0.000129804	0.280345
PE 36:4	PE	36	4	MRM	16.9185	17.732	18.6636	-0.813498	-1.74511	-0.931609	0.00190094	0.000797989	0.0337657	0.00911111	0.00346752	0.215782
PC(O-40:5) / PC(P-40:4)	Ether-PC	NA	NA	MRM	18.2429	19.3658	19.9771	-1.12285	-1.73424	-0.611382	0.0018571	4.98299e-06	0.0661398	0.00909223	6.1423e-05	0.300499
LPE 20:4	LPE	20	4	MRM	17.0732	17.9809	18.803	-0.907697	-1.72983	-0.822129	0.0115381	7.71815e-06	0.0106973	0.036679	8.17854e-05	0.134947
PC(O-40:7) / PC(P-40:6)	Ether-PC	NA	NA	MRM	19.0936	20.0118	20.7986	-0.918262	-1.70507	-0.786806	0.0132388	7.55583e-06	0.0185325	0.0410063	8.1495e-05	0.154397
PE 40:5; PE(18:0/22:5); [M-H]-	PE	40	5	MS-DIAL	19.2817	21.4016	20.985	-2.1199	-1.70329	0.416614	0.0274727	0.0644208	0.15166	0.0727787	0.112783	0.420194
1_So(d18:2)+H	So	18	2	LipidMatch	17.02	17.6864	18.7071	-0.66649	-1.68716	-1.02067	0.0957348	0.00043653	0.0244108	0.167605	0.00217904	0.184302
Cer[NS] 32:1; Cer[NS](d16:1/16:0); [M-H]-	Cer	32	1	MS-DIAL	15.6286	17.7111	17.2904	-2.08244	-1.66176	0.420683	7.36041e-05	0.0021529	0.325073	0.000981472	0.00743428	0.607877
Cer d18:1/C20:2	Cer	38	3	MRM	12.9683	13.3316	14.5153	-0.363209	-1.54697	-1.18376	0.224255	0.000495276	0.00506564	0.31138	0.00233708	0.1157
PG 36:4; PG(18:2/18:2); [M-H]-	PG	36	4	MS-DIAL	16.1164	16.3193	17.6386	-0.202864	-1.52221	-1.31935	0.695014	0.00862801	0.00324943	0.763252	0.0226579	0.0935569
PC(O-38:4) / PC(P-38:3)	Ether-PC	NA	NA	MRM	20.3812	21.28	21.9029	-0.898786	-1.52169	-0.622909	0.0107007	3.37479e-06	0.0531671	0.0347994	4.43125e-05	0.277043
1_Cer-NS(d18:1/16:0)+C2H3O2 | 1_Cer-NS(d17:1/17:0)+C2H3O2 | 1_Cer-NS(d16:1/18:0)+C2H3O2 | 1_Cer-NS(d19:1/15:0)+C2H3O2 | 1_Cer-NDS(d18:0/16:1)+C2H3O2 | 1_Cer-NDS(d15:0/19:1)+C2H3O2 | 1_Cer-AP(t21:0/15:1)-H	Cer	34	1	LipidMatch	21.0106	22.89	22.5023	-1.87932	-1.49161	0.387702	1.65104e-06	0.000109288	0.216866	0.000101713	0.000776589	0.501867
Cer[NS] 34:1; Cer[NS](d18:1/16:0); [M+FA-H]-	Cer	34	1	MS-DIAL	22.0269	23.996	23.512	-1.96906	-1.48512	0.483938	2.6453e-06	0.00011486	0.141041	0.000114126	0.000797418	0.411541
Plasmenyl-PE 38:4; PE(P-18:0/20:4); [M-H]-	ether-PE	NA	NA	MS-DIAL	23.773	24.8654	25.2325	-1.09231	-1.45941	-0.367102	0.0244908	0.000679486	0.399532	0.0663337	0.00297398	0.67198
PI 38:4; PI(18:0/20:4); [M-H]-	PI	38	4	MS-DIAL	23.1991	24.3416	24.643	-1.14252	-1.44392	-0.301405	0.0120451	0.000280578	0.367637	0.0380903	0.00159877	0.651634
Cer[NS] 34:1; Cer[NS](d18:1/16:0); [M-H]-	Cer	34	1	MS-DIAL	20.9077	22.8453	22.3491	-1.93758	-1.44139	0.496193	3.89204e-06	0.000160745	0.136412	0.000146924	0.00103287	0.403407
1_PS(18:0_20:4)-H | 3_PS(38:4)-H	PS	38	4	LipidMatch	17.6466	19.0266	19.0789	-1.38004	-1.43234	-0.0523043	0.0824133	0.0243281	0.926604	0.152692	0.0499802	0.961901
PC(O-40:6) / PC(P-40:5)	Ether-PC	NA	NA	MRM	19.0388	19.8856	20.4705	-0.846762	-1.43164	-0.584874	0.00442029	3.00449e-06	0.0319956	0.016968	4.12434e-05	0.215782
1_LPE(22:6)+Na	LPE	22	6	LipidMatch	16.4255	17.0272	17.839	-0.601767	-1.41354	-0.81177	0.117124	0.000501095	0.0331422	0.191715	0.00234621	0.215782
PE 36:3	PE	36	3	MRM	18.1547	18.7102	19.5654	-0.555433	-1.41067	-0.85524	0.0148989	0.0039536	0.0515328	0.0447709	0.0117525	0.277043
1_LPE(22:6)+H | 1_LPE(20:3)+Na	LPE	22	6	LipidMatch	18.5953	19.2968	20.0054	-0.701491	-1.41006	-0.708573	0.106362	0.00172528	0.131011	0.180457	0.00623994	0.40221
PC(O-40:4) / PC(P-40:3)	Ether-PC	NA	NA	MRM	17.4123	18.2606	18.7849	-0.848379	-1.3726	-0.52422	0.0297554	0.00106647	0.201462	0.0761536	0.00441198	0.488673
Cer d18:1/C16:0	Cer	34	1	MRM	17.7319	19.5098	19.1022	-1.77794	-1.3703	0.40764	1.34119e-05	5.91752e-05	0.179066	0.000298676	0.000441257	0.446996
PE 38:4	PE	38	4	MRM	18.659	19.7542	19.9883	-1.09515	-1.32931	-0.234151	0.00159247	0.000155829	0.389686	0.00801545	0.00102305	0.664034
LysoPE 18:1; [M-H]-	LPE	18	1	MS-DIAL	22.6026	23.1877	23.9309	-0.585142	-1.32827	-0.743125	0.125152	0.00478311	0.12836	0.200509	0.0135634	0.40221
1_Plasmenyl-PE(P-18:1/20:4)-H | 1_Plasmenyl-PE(P-16:0/22:5)-H | 1_Plasmanyl-PE(O-16:0/22:6)-H | 1_Plasmenyl-PE(P-18:0/20:5)-H | 1_Plasmenyl-PE(P-16:1/22:4)-H	ether-PE	NA	NA	LipidMatch	23.4343	24.0232	24.7586	-0.588852	-1.3243	-0.735451	0.195243	0.00152293	0.129212	0.278787	0.00582183	0.40221
PC 40:8	PC	40	8	MRM	16.7106	17.5785	18.0287	-0.867903	-1.3181	-0.450196	0.0229321	0.00168812	0.117531	0.0632466	0.00614233	0.39438
PG 40:8; PG(18:2/22:6); [M-H]-	PG	40	8	MS-DIAL	16.3008	17.4649	17.6161	-1.16409	-1.31533	-0.151242	0.000131925	0.00261463	0.650046	0.00152714	0.00858282	0.835378
1_PC(18:1_20:4)+H | 1_PC(16:0_22:5)+H | 1_PC(18:0_20:5)+H	PC	38	5	LipidMatch	25.0405	26.6416	26.3374	-1.6011	-1.29697	0.304127	1.68399e-06	0.000878906	0.341339	0.000101713	0.00373845	0.628777
LPC 22:4	LPC	22	4	MRM	18.0105	19.2365	19.3005	-1.22601	-1.28996	-0.0639521	0.00150899	0.000365579	0.845002	0.00789818	0.00188726	0.921265
1_Plasmenyl-PE(P-18:0/22:5)+H | 1_Plasmenyl-PE(P-20:1/20:4)+H | 1_Plasmenyl-PE(P-18:1/22:4)+H | 1_Plasmenyl-PE(P-20:0/20:5)+H | 1_Plasmanyl-PE(O-18:0/22:6)+H | 3_Plasmanyl-PE(40:6)+H	ether-PE	NA	NA	LipidMatch	22.5036	23.9067	23.7897	-1.40313	-1.28614	0.116991	0.000845321	0.00193187	0.581907	0.00526365	0.00682367	0.791603
LysoPI 20:4; LysoPI 20:4; [M-H]-	LPI	20	4	MS-DIAL	19.1352	20.0144	20.4202	-0.87916	-1.28496	-0.405798	0.17571	0.0165511	0.435472	0.25697	0.0378669	0.695833
LPE 22:4	LPE	22	4	MRM	14.4687	15.4	15.7437	-0.931295	-1.27499	-0.343696	0.0400005	0.00337306	0.315901	0.0932955	0.0104478	0.604426
1_LPC(24:0)+H	LPC	24	0	LipidMatch	20.5146	22.1147	21.789	-1.6001	-1.27445	0.325648	0.0417771	0.116192	0.566305	0.0947895	0.18276	0.782719
1_Plasmenyl-LPE(P-18:0)+H	ether-LPE	NA	NA	LipidMatch	23.4244	24.6552	24.6797	-1.23083	-1.25531	-0.0244785	0.0108744	0.00142849	0.953676	0.0349368	0.00557809	0.973007
PI 38:3	PI	38	3	MRM	21.3339	22.3697	22.5814	-1.03579	-1.24753	-0.211746	0.000145758	1.32107e-06	0.313569	0.00152714	2.15656e-05	0.604426
1_Plasmenyl-PE(P-18:1/20:4)+H | 1_Plasmenyl-PE(P-18:0/20:5)+H | 1_Plasmenyl-PE(P-16:0/22:5)+H | 1_Plasmenyl-PE(P-16:1/22:4)+H | 3_Plasmanyl-PE(38:6)+H	ether-PE	NA	NA	LipidMatch	23.7	24.7348	24.9206	-1.03482	-1.22063	-0.185808	0.139049	0.0931239	0.656322	0.216458	0.15243	0.836326
LPC 20:3	LPC	20	3	MRM	20.8594	21.4678	22.0603	-0.608379	-1.20085	-0.592469	0.041901	0.00026275	0.0670581	0.0947895	0.00152597	0.300499
1_PC(18:0_22:5)+Na | 1_PC(18:1_22:4)+Na | 1_PC(18:2_22:3)+Na | 1_PC(20:0_20:5)+Na	PC	40	5	LipidMatch	15.9232	18.4007	17.1206	-2.47743	-1.19739	1.28004	0.000412318	0.0244684	0.021199	0.00319282	0.0500432	0.168476
PC 34:2	PC	34	2	MRM	24.5341	24.9345	25.7212	-0.400436	-1.18706	-0.786621	0.0136627	0.000320065	0.00635178	0.0414687	0.00175745	0.118494
PC 40:7	PC	40	7	MRM	17.8938	18.9901	19.0722	-1.09634	-1.17845	-0.0821128	0.0108111	0.00684378	0.751691	0.0349192	0.01862	0.88477
PE 38:1	PE	38	1	MRM	15.4577	15.9652	16.6353	-0.507494	-1.17755	-0.670052	0.0828258	0.0036465	0.0989901	0.152937	0.0111237	0.350135
PI 38:5; PI(18:1/20:4); [M-H]-	PI	38	5	MS-DIAL	19.9729	21.3592	21.1359	-1.3863	-1.16304	0.22326	0.00132219	0.00240864	0.374048	0.00713038	0.00812749	0.651634
PC 38:3; PC(18:0/20:3); [M+H]+	PC	38	3	MS-DIAL	24.9692	25.9193	26.1245	-0.950164	-1.15529	-0.205128	0.0160963	0.00018366	0.570859	0.0474252	0.00116769	0.783556
PC 38:2; PC(18:1/20:1); [M+H]+	PC	38	2	MS-DIAL	23.7178	24.1718	24.8709	-0.453972	-1.1531	-0.699123	0.18006	0.00161241	0.0139723	0.261411	0.0060117	0.145505
1_PC(15:0_22:6)+H | 1_PEtOH(18:1_22:6)+NH4 | 1_PEtOH(20:3_20:4)+NH4 | 3_PEtOH(40:7)+NH4	PC	37	6	LipidMatch	19.8676	20.836	20.9953	-0.968396	-1.12763	-0.159236	0.0100337	0.00388168	0.580722	0.0331168	0.0116643	0.791603
1_FAHFA(17:1/22:3)-H | 1_FAHFA(20:3/19:1)-H | 1_FAHFA(26:4/13:0)-H	FAHFA	39	4	LipidMatch	20.17	21.826	21.2927	-1.65599	-1.12272	0.533274	0.000817031	0.00443665	0.171895	0.00514049	0.0129456	0.446406
PC(O-40:1) / PC(P-40:0)	Ether-PC	NA	NA	MRM	19.0908	19.8333	20.2097	-0.742537	-1.11898	-0.376442	0.0204995	0.00145119	0.179835	0.0575894	0.0056187	0.446996
LPC 22:5	LPC	22	5	MRM	19.1843	20.2758	20.2823	-1.09155	-1.09804	-0.00649294	0.00123756	0.000298518	0.978898	0.00692117	0.00168509	0.983784
PC 36:5	PC	36	5	MRM	20.2921	21.4614	21.3899	-1.1693	-1.09777	0.0715237	0.00402597	0.00255061	0.804496	0.0163977	0.00841842	0.897543
PC(O-38:6) / PC(P-38:5)	Ether-PC	NA	NA	MRM	21.2048	21.6913	22.2958	-0.486456	-1.09094	-0.604485	0.144718	0.000483885	0.0920492	0.221852	0.00230131	0.343196
1_FAHFA(18:0/20:2)-H | 1_FAHFA(14:1/24:1)-H	FAHFA	38	2	LipidMatch	14.9487	14.9715	16.015	-0.0227631	-1.06627	-1.0435	0.960953	0.047234	0.0725414	0.970595	0.0872456	0.308557
PC 40:6	PC	40	6	MRM	18.3833	19.5321	19.4453	-1.1488	-1.06197	0.0868262	0.00102356	0.00159039	0.590233	0.00618233	0.00596645	0.792224
PI 38:4	PI	38	4	MRM	18.1282	19.2252	19.1555	-1.09703	-1.02727	0.069758	0.00148866	0.000123748	0.781885	0.00788729	0.000839819	0.897543
PC 38:7; PC(18:2/20:5); [M+H]+	PC	38	7	MS-DIAL	22.0759	23.2344	23.1008	-1.15851	-1.02488	0.133625	0.0154145	0.0152622	0.717371	0.046091	0.0356927	0.869997
1_PS(18:0_22:5)+H | 1_PS(20:1_20:4)+H | 1_PS(18:1_22:4)+H | 1_PS(20:0_20:5)+H | 3_PS(40:5)+H | 1_OxPC(22:5_16:1(OO)) | 1_OxPC(18:0_20:5(Ke,OH)) | 1_OxPC(20:4_18:1(Ke,OH)) | 1_OxPC(20:5_18:1(OO)) | 3_OxPC(38:4(KeKe))+H | 3_OxPC(38:5(KeO))+H | 3_OxPC(38:6(OO))+H | 1_PS(18:0_20:2)+Na | 1_BMP(18:1_22:6)+NH4 | 3_PS(38:2)+Na	PS	40	5	LipidMatch	19.6204	21.214	20.6378	-1.59366	-1.01746	0.576195	0.00298443	0.027849	0.091043	0.0129683	0.0556981	0.343196
1_plasmanyl-TG(O-16:0_18:4_18:4)+NH4	ether-TG	NA	NA	LipidMatch	22.136	23.1108	23.1461	-0.974857	-1.01011	-0.0352516	0.398099	0.389766	0.978686	0.507282	0.488421	0.983784
1_PC(16:0_22:6)+H | 1_PC(18:2_20:4)+H | 1_PC(18:1_20:5)+H | 1_PC(16:1_22:5)+H | 1_PE(19:0_22:6)+H | 3_PE(41:6)+H	PC	38	6	LipidMatch	24.7181	26.1007	25.709	-1.38255	-0.990892	0.391663	0.00193083	0.0320063	0.277347	0.00911111	0.0623606	0.584547
PG 18:2/18:1	PG	36	3	MRM	14.9719	16.1436	15.9524	-1.17172	-0.980494	0.191225	0.00400358	0.000249371	0.571352	0.0163977	0.00150544	0.783556
Cer d18:1/C22:5	Cer	40	6	MRM	16.8423	17.416	17.8196	-0.573752	-0.977277	-0.403525	0.115799	0.0286189	0.370616	0.190061	0.0570489	0.651634
PC(O-40:2) / PC(P-40:1)	Ether-PC	NA	NA	MRM	16.8442	17.4965	17.8134	-0.652266	-0.9692	-0.316933	0.00575898	0.021623	0.414414	0.0214717	0.0459869	0.682761
PE 36:2; PE(18:0/18:2); [M-H]-	PE	36	2	MS-DIAL	23.6415	23.734	24.5994	-0.0924869	-0.957853	-0.865367	0.384306	0.0036759	0.0066558	0.494735	0.0111259	0.118494
1_LPE(16:0)+H | 1_LPC(13:0)+H	LPE	16	0	LipidMatch	21.5542	22.2281	22.4986	-0.67389	-0.944433	-0.270543	0.0997231	0.0457098	0.590035	0.172024	0.0846893	0.792224
1_PE(18:0_20:3)-H | 1_DMPE(16:0_20:3)-H | 1_CL(18:0_20:1_20:1_20:3)-2H | 1_CL(18:0_20:0_20:2_20:3)-2H | 1_CL(18:1_20:0_20:1_20:3)-2H | 1_CL(18:2_20:0_20:3_20:0)-2H | 1_DMPE(18:0_18:3)-H | 1_PE(16:0_22:3)-H | 1_PE(18:1_20:2)-H | 1_PE(18:2_20:1)-H | 1_DMPE(18:1_18:2)-H | 1_CL(18:0_20:1_20:2_20:2)-2H | 1_PE(18:3_20:0)-H | 1_PE(16:1_22:2)-H | 1_CL(18:0_20:0_20:1_20:4)-2H | 1_DMPE(16:1_20:2)-H | 1_DMP…	PE	38	3	LipidMatch	21.6741	22.1956	22.6096	-0.521457	-0.935472	-0.414016	0.129339	0.00197631	0.27231	0.205055	0.00694005	0.581614
PG 20:4/16:0	PG	36	4	MRM	13.1547	13.8934	14.0872	-0.738623	-0.932459	-0.193836	0.160353	0.0133765	0.672988	0.24126	0.0321192	0.85217
1_CE(20:5)+NH4	CE	20	5	LipidMatch	20.5756	21.6986	21.4977	-1.12293	-0.922052	0.200882	0.000309443	0.0033004	0.318368	0.00263244	0.0103825	0.604426
1_Plasmenyl-PE(P-18:1/22:6)-H	ether-PE	NA	NA	LipidMatch	21.3994	21.879	22.3075	-0.479563	-0.908126	-0.428564	0.103674	0.00868887	0.169786	0.176391	0.022719	0.445873
LPE 22:5	LPE	22	5	MRM	15.7928	16.2836	16.6694	-0.490759	-0.876598	-0.385838	0.0514787	0.00466034	0.134758	0.109382	0.013404	0.40221
PC 36:1; PC(18:0/18:1); [M+H]+	PC	36	1	MS-DIAL	27.6164	28.2867	28.4911	-0.670299	-0.874683	-0.204384	0.000457222	0.00025623	0.237618	0.00343605	0.00150544	0.536045
PE(O-40:5) / PE(P-40:4)	Ether-PE	NA	NA	MRM	14.2513	14.9659	15.1141	-0.714571	-0.86285	-0.148279	0.002628	0.000379406	0.381762	0.0116847	0.00194204	0.658127
PC 40:7; PC(18:1/22:6); [M+H]+	PC	40	7	MS-DIAL	22.9396	23.9991	23.7563	-1.0595	-0.816688	0.242813	0.00169259	0.0522137	0.526834	0.00844896	0.094706	0.746967
SM 33:1; SM(d16:1/17:0); [M+H]+	SM	33	1	MS-DIAL	25.3767	26.1086	26.1901	-0.731907	-0.81336	-0.0814535	0.0379395	0.0149836	0.749586	0.0905749	0.0352143	0.88477
PE 34:2; PE(16:0/18:2); [M-H]-	PE	34	2	MS-DIAL	21.2175	21.092	22.0238	0.12548	-0.806307	-0.931788	0.506215	0.0918113	0.0517499	0.605453	0.151929	0.277043
1_PC(18:1_18:2)+H | 1_PC(16:0_20:3)+H | 1_PC(18:0_18:3)+H	PC	36	3	LipidMatch	27.4474	28.0838	28.2534	-0.636337	-0.80594	-0.169604	0.0110768	0.00215397	0.517362	0.0353988	0.00743428	0.741264
PC 44:12; PC(22:6/22:6); [M+H]+	PC	44	12	MS-DIAL	16.1083	17.6765	16.9034	-1.56818	-0.795126	0.773056	0.062384	0.368124	0.433695	0.121286	0.465161	0.695833
PC 36:2; PC(18:1/18:1); [M+H]+	PC	36	2	MS-DIAL	28.1563	28.7862	28.9507	-0.629898	-0.794386	-0.164488	0.00404513	0.00157553	0.484618	0.0163977	0.00594763	0.722761
LPC 22:0	LPC	22	0	MRM	17.3405	18.2431	18.117	-0.902582	-0.776456	0.126126	0.00242558	0.0137752	0.694829	0.0109332	0.0327965	0.859993
Plasmenyl-PE 40:6; PE(P-18:0/22:6); [M+H]+	ether-PE	NA	NA	MS-DIAL	22.948	24.0871	23.7218	-1.13915	-0.773779	0.365368	0.000334736	0.0528486	0.301841	0.00269574	0.0953514	0.598976
PC 36:3	PC	36	3	MRM	23.4874	23.8993	24.2604	-0.411865	-0.772998	-0.361133	0.0135255	0.000542782	0.0798099	0.0414687	0.00248364	0.330302
Cer d18:1/C22:1	Cer	40	2	MRM	16.3327	16.2535	17.101	0.0792514	-0.768278	-0.84753	0.854056	0.108733	0.0827991	0.891106	0.174181	0.335642
Plasmenyl-PC 36:4; PC(P-14:0/22:4); [M+H]+	ether-PC	NA	NA	MS-DIAL	23.3934	23.9383	24.1599	-0.544915	-0.76652	-0.221605	0.499813	0.168657	0.774944	0.598982	0.246593	0.896678
LPC 22:1	LPC	22	1	MRM	16.7223	17.2532	17.4871	-0.530904	-0.764808	-0.233903	0.133254	0.0127404	0.539204	0.209597	0.0313399	0.757519
PI 36:1	PI	36	1	MRM	20.3066	20.9038	21.0709	-0.597183	-0.764266	-0.167083	0.0260251	0.000330239	0.51284	0.0695537	0.00177517	0.741264
1_PI(16:0_20:4)-H | 1_PI(18:1_18:3)-H | 1_PI(18:0_18:4)-H | 1_PI(18:2_18:2)-H | 1_PI(14:0_22:4)-H	PI	36	4	LipidMatch	20.8004	21.2702	21.5532	-0.469794	-0.752774	-0.282979	0.129347	0.0246889	0.421658	0.205055	0.0502091	0.686924
LysoPE 18:0; [M+H]+	LPE	18	0	MS-DIAL	23.2954	24.1694	24.046	-0.873992	-0.750564	0.123429	0.00856272	0.0182359	0.654452	0.0298953	0.0410989	0.836326
1_LPE(20:5)-H	LPE	20	5	LipidMatch	14.9411	15.3858	15.6908	-0.444758	-0.749703	-0.304945	0.486066	0.181576	0.516166	0.587167	0.260516	0.741264
Cer d18:1/C22:0	Cer	40	1	MRM	15.3128	15.5579	16.0613	-0.245087	-0.748453	-0.503366	0.303766	0.0172542	0.106207	0.401476	0.0391786	0.364312
TG 54:6; TG(18:2/18:2/18:2); [M+NH4]+	TG	54	6	MS-DIAL	21.3899	21.0074	22.1357	0.382503	-0.745818	-1.12832	0.275515	0.234501	0.0915302	0.369802	0.324116	0.343196
1_Plasmenyl-PE(P-18:0/20:4)+H | 1_Plasmenyl-PE(P-16:0/22:4)+H | 1_Plasmenyl-PE(P-18:1/20:3)+H | 1_Plasmenyl-PE(P-20:1/18:3)+H | 1_Plasmenyl-PE(P-16:1/22:3)+H | 3_Plasmanyl-PE(38:5)+H	ether-PE	NA	NA	LipidMatch	22.7641	23.4344	23.5057	-0.670267	-0.741658	-0.0713908	0.0390933	0.0205731	0.840773	0.0922359	0.0445382	0.918313
PE 40:1; PE(22:0/18:1); [M-H]-	PE	40	1	MS-DIAL	18.4841	18.6755	19.2219	-0.19143	-0.737854	-0.546425	0.602659	0.13326	0.307502	0.689289	0.202742	0.602472
PC 38:3	PC	38	3	MRM	20.5005	20.9724	21.2173	-0.471918	-0.716837	-0.244919	0.100466	0.00322239	0.374366	0.172024	0.0102438	0.651634
1_FAHFA(18:2/2:0)-H	FAHFA	18	2	LipidMatch	19.0798	19.1898	19.7671	-0.110054	-0.687282	-0.577228	0.520028	0.00558323	0.0220191	0.617898	0.0155404	0.170507
PE 36:5	PE	36	5	MRM	14.8856	15.3115	15.5699	-0.425937	-0.684248	-0.258311	0.0969908	0.102487	0.520594	0.169313	0.165513	0.742912
1_PI(16:0_20:5)-H | 1_PI(16:1_20:4)-H | 1_PI(18:1_18:4)-H	PI	36	5	LipidMatch	15.3545	17.0055	16.025	-1.65102	-0.670456	0.98056	0.00822593	0.163251	0.0468108	0.0288864	0.240497	0.264807
1_So(d17:0)+H	So	17	0	LipidMatch	21.6741	21.937	22.3402	-0.262948	-0.66608	-0.403133	0.601226	0.16943	0.452516	0.689289	0.246593	0.707474
LPC 18:2	LPC	18	2	MRM	24.3732	24.4162	25.0364	-0.0429941	-0.663215	-0.620221	0.867798	0.0508709	0.0613818	0.900601	0.0931092	0.289645
PE 36:0	PE	36	0	MRM	17.0009	17.498	17.6613	-0.497126	-0.660344	-0.163217	0.0670064	0.00224411	0.524332	0.129303	0.00765069	0.745168
LysoPE 16:0; [M-H]-	LPE	16	0	MS-DIAL	21.2206	21.6934	21.8806	-0.47272	-0.659931	-0.187211	0.420829	0.276364	0.789901	0.530649	0.373432	0.897543
PC 40:6; PC(20:3/20:3); [M+H]+	PC	40	6	MS-DIAL	22.9252	24.1743	23.5801	-1.24912	-0.654929	0.594192	0.000140189	0.0387191	0.0266703	0.00152714	0.073542	0.196449
PC(O-40:0)	Ether-PC	NA	NA	MRM	19.7879	20.4968	20.4425	-0.708906	-0.654581	0.0543255	0.0278596	0.0228162	0.825753	0.0731617	0.0481574	0.911801
PC(O-38:3) / PC(P-38:2)	Ether-PC	NA	NA	MRM	18.8409	19.2293	19.4941	-0.388419	-0.653256	-0.264837	0.112346	0.0210966	0.32746	0.18642	0.0452934	0.610449
Plasmenyl-PE 36:1; PE(P-18:0/18:1); [M+H]+	ether-PE	NA	NA	MS-DIAL	24.2812	24.7308	24.9336	-0.449586	-0.652329	-0.202744	0.0213219	0.020196	0.451956	0.0596223	0.0440376	0.707474
LPE 18:1	LPE	18	1	MRM	19.8786	20.2168	20.5074	-0.338204	-0.628813	-0.290609	0.182923	0.0600278	0.396797	0.264319	0.106325	0.671167
PE 36:2	PE	36	2	MRM	20.5076	20.6111	21.1311	-0.103515	-0.623515	-0.52	0.521023	0.0393242	0.0897483	0.617898	0.074457	0.343196
PI 36:0	PI	36	0	MRM	20.8503	20.7631	21.4708	0.087209	-0.62052	-0.707729	0.713226	0.00243391	0.016845	0.776195	0.00813175	0.146047
LysoPE 18:2; [M+H]+	LPE	18	2	MS-DIAL	20.0639	20.0916	20.6836	-0.0277135	-0.619763	-0.59205	0.945647	0.110616	0.156162	0.961567	0.17536	0.424874
PI 36:2; PI(18:0/18:2); [M-H]-	PI	36	2	MS-DIAL	22.4524	22.8477	23.0705	-0.395253	-0.618087	-0.222834	0.049028	0.00475528	0.310213	0.106825	0.0135481	0.602472
1_HBMP(18:1_18:1_16:0)-H | 1_HBMP(16:0_18:1_18:1)-H | 1_HBMP(16:1_18:0_18:1)-H | 1_HBMP(16:1_18:1_18:0)-H | 1_HBMP(18:0_18:1_16:1)-H | 1_HBMP(18:0_18:2_16:0)-H | 1_HBMP(16:0_18:0_18:2)-H | 1_HBMP(16:0_18:2_18:0)-H	HBMP	52	2	LipidMatch	14.8651	13.5186	15.482	1.34647	-0.616871	-1.96334	0.000224412	0.120084	0.000110858	0.00215151	0.187395	0.0223194
PE(O-40:0)	Ether-PE	NA	NA	MRM	14.8487	15.826	15.4607	-0.977293	-0.612023	0.365269	0.0015561	0.0137919	0.174631	0.00789818	0.0327965	0.446996
1_So(d17:1)+H	So	17	1	LipidMatch	20.8343	21.1195	21.4448	-0.285257	-0.610527	-0.32527	0.484646	0.107036	0.446376	0.587167	0.17194	0.707474
PE 40:7	PE	40	7	MRM	14.4509	15.3163	15.0554	-0.865358	-0.604443	0.260915	0.002631	0.0195379	0.30205	0.0116847	0.0429124	0.598976
PE 36:1; PE(18:0/18:1); [M-H]-	PE	36	1	MS-DIAL	23.5186	23.9246	24.1213	-0.405974	-0.602692	-0.196718	0.0199178	0.00116115	0.302459	0.0562166	0.00477099	0.598976
1_PI(18:0_22:4)-H | 1_PI(20:0_20:4)-H | 1_PI(18:2_22:2)-H	PI	40	4	LipidMatch	18.3889	18.7463	18.9895	-0.357348	-0.600586	-0.243238	0.350536	0.080803	0.493541	0.458276	0.136327	0.732023
Cer d18:2/C24:1	Cer	42	3	MRM	15.1181	15.3039	15.709	-0.185782	-0.590894	-0.405112	0.450393	0.0626154	0.165989	0.554758	0.109941	0.43795
PI 36:3	PI	36	3	MRM	18.5674	18.9231	19.1578	-0.355691	-0.590439	-0.234748	0.0837075	0.0530432	0.455774	0.153676	0.0953514	0.707474
PE 36:1	PE	36	1	MRM	20.7697	21.0942	21.349	-0.324481	-0.579229	-0.254748	0.189782	0.00362779	0.323182	0.272924	0.0111228	0.607584
1_OxLPC(16:4(CHO))+Na	OxLPC	16	4	LipidMatch	17.1375	17.9506	17.6958	-0.813047	-0.558249	0.254798	0.180478	0.27042	0.639902	0.261411	0.368699	0.827625
PC 40:3	PC	40	3	MRM	14.2895	14.7963	14.8469	-0.50673	-0.557405	-0.0506749	0.0178684	0.000593387	0.787798	0.0513929	0.00267467	0.897543
PE(O-38:4) / PE(P-38:3)	Ether-PE	NA	NA	MRM	16.5275	16.5432	17.0701	-0.0156701	-0.542587	-0.526917	0.956672	0.0245245	0.0580781	0.969332	0.0500432	0.280345
PI 40:3	PI	40	3	MRM	16.3291	16.6719	16.8709	-0.342795	-0.541867	-0.199073	0.0584163	0.0128541	0.373191	0.118898	0.0313399	0.651634
1_LPE(22:6)-H	LPE	22	6	LipidMatch	18.058	18.2843	18.5912	-0.226251	-0.533185	-0.306934	0.442742	0.125644	0.372368	0.550239	0.194587	0.651634
Cer[NS] 42:2; Cer[NS](d18:1/24:1); [M+H]+	Cer	42	2	MS-DIAL	18.7117	17.0639	19.2384	1.64784	-0.526685	-2.17452	0.061707	0.357073	0.0305798	0.121141	0.455	0.21477
PC(O-36:5) / PC(P-36:4)	Ether-PC	NA	NA	MRM	22.5853	22.9691	23.1114	-0.383796	-0.526087	-0.142291	0.451851	0.129064	0.7628	0.554758	0.198864	0.888288
PE(O-38:5) / PE(P-38:4)	Ether-PE	NA	NA	MRM	17.2137	17.3168	17.7302	-0.103135	-0.516536	-0.413401	0.618031	0.0237157	0.0911554	0.696092	0.0492243	0.343196
1_FAHFA(17:1/22:3)-H	FAHFA	39	4	LipidMatch	20.3681	21.9692	20.8817	-1.60109	-0.513543	1.08755	0.000801531	0.131602	0.00528436	0.00511514	0.201745	0.1157
1_PI(18:0_18:1)-H | 1_PI(16:0_20:1)-H	PI	36	1	LipidMatch	23.1564	22.8498	23.6666	0.306516	-0.510193	-0.816709	0.143787	0.0144987	0.00176896	0.220985	0.0342078	0.0821886
PC(O-40:3) / PC(P-40:2)	Ether-PC	NA	NA	MRM	16.5041	16.8206	17.014	-0.316519	-0.509841	-0.193322	0.123983	0.21621	0.62669	0.199164	0.301596	0.819309
1_PC(18:2_19:0)+H | 1_PC(17:1_20:1)+H | 1_PC(17:0_20:2)+H | 1_PEtOH(18:1_22:2)+NH4 | 1_PEtOH(22:1_18:2)+NH4 | 1_PEtOH(21:1_19:2)+NH4 | 1_PEtOH(19:1_21:2)+NH4 | 3_PEtOH(40:3)+NH4	PC	37	2	LipidMatch	22.0231	22.0644	22.5299	-0.041287	-0.506773	-0.465486	0.890231	0.111211	0.00617423	0.916718	0.175841	0.118494
PC 32:3; PC(14:0/18:3); [M+H]+	PC	32	3	MS-DIAL	20.58	21.4338	21.0793	-0.85388	-0.499367	0.354513	0.177632	0.408468	0.425707	0.258529	0.505563	0.688209
LPC 20:0	LPC	20	0	MRM	19.1175	19.8405	19.6163	-0.722979	-0.498815	0.224164	0.0880232	0.134339	0.619424	0.15918	0.203872	0.811566
1_Cer-NS(d18:1/24:0)+H | 1_Cer(d18:1/24:0)+H | 1_Cer-NS(d20:1/22:0)+H | 1_Cer(d20:1/22:0)+H | 1_Cer-NDS(d18:0/24:1)+H | 1_Cer-NS(d19:1/23:0)+H | 1_Cer-NS(d16:1/26:0)+H | 1_Cer(d16:1/26:0)+H | 1_Cer-NDS(d19:0/23:1)+H | 1_Cer(d18:0/24:1)+H | 1_Cer-NS(d17:1/25:0)+H | 1_Cer(d17:1/25:0)+H | 1_Cer-NDS(d14:0/28:1)+H | 1_Cer-NDS(d20:0/22:1)+H | 1_Cer(d20:0/22:1)+H	Cer	42	1	LipidMatch	20.7246	21.2953	21.2144	-0.570702	-0.489739	0.0809628	0.000460795	0.00469558	0.595405	0.00343605	0.0134414	0.792731
1_DG(16:0_18:1)+NH4 | 1_DG(16:1_18:0)+NH4 | 1_DG(17:0_17:1)+NH4	DG	34	1	LipidMatch	18.4431	18.6328	18.9314	-0.18964	-0.488248	-0.298608	0.689793	0.317606	0.38642	0.758898	0.414329	0.661267
1_FAHFA(22:6/2:0)-H	FAHFA	22	6	LipidMatch	20.7272	21.0021	21.215	-0.274912	-0.487844	-0.212932	0.314573	0.0158647	0.390285	0.413048	0.0367137	0.664034
1_PS(18:0_20:4)+H | 1_PS(18:1_20:3)+H | 1_PS(16:0_22:4)+H | 1_PS(18:2_20:2)+H | 3_PS(38:4)+H | 1_OxPC(20:4_16:1(OO)) | 1_OxPC(20:3(OH)_16:1(Ke)) | 1_OxPC(20:3(OH)_16:1(CHO)) | 1_OxPC(16:1(Ke)_20:2(Ke)) | 1_OxPC(20:2(Ke)_16:1(CHO)) | 1_OxPC(18:0_18:4(COOH))+H | 1_OxPC(18:0_18:4(Ke,OH)) | 1_OxPC(22:3(OH)_14:1(Ke)) | 1_OxPC(22:3(OH)_14:1(CHO)) | 1_OxPC(14:1(Ke)_22:2(Ke)) | 1_OxPC(22:2(Ke)_14:1(CHO))…	PS	38	4	LipidMatch	21.147	21.9684	21.6324	-0.821451	-0.485421	0.336029	0.0617739	0.178722	0.435254	0.121141	0.258248	0.695833
LPE 22:6	LPE	22	6	MRM	17.1796	17.7414	17.661	-0.561802	-0.481396	0.0804058	0.118461	0.181853	0.831619	0.192859	0.260516	0.915836
PC 32:0	PC	32	0	MRM	25.802	26.2511	26.2818	-0.449131	-0.479817	-0.0306859	0.00154891	0.000114568	0.801252	0.00789818	0.000797418	0.897543
PE 38:2	PE	38	2	MRM	15.8235	15.6854	16.2985	0.138103	-0.474961	-0.613065	0.532932	0.0967359	0.0582717	0.627468	0.156645	0.280345
PI 37:4; PI(17:0/20:4); [M-H]-	PI	37	4	MS-DIAL	17.9996	18.583	18.4672	-0.583418	-0.46757	0.115848	0.13862	0.132209	0.700536	0.216347	0.201792	0.863518
PE(O-38:7) / PE(P-38:6)	Ether-PE	NA	NA	MRM	16.0106	16.4455	16.475	-0.434927	-0.464386	-0.0294594	0.110308	0.0184242	0.912343	0.185072	0.0413688	0.958833
LysoPE 20:1; [M-H]-	LPE	20	1	MS-DIAL	17.9109	18.0378	18.3748	-0.12697	-0.463955	-0.336985	0.569065	0.0766863	0.177431	0.658953	0.130843	0.446996
LPC 22:6	LPC	22	6	MRM	19.8758	20.6759	20.3385	-0.80015	-0.462735	0.337415	0.0516122	0.147629	0.323911	0.109382	0.220168	0.607584
1_LPE(20:0)-H	LPE	20	0	LipidMatch	17.532	18.2622	17.9944	-0.73023	-0.462401	0.267829	0.0124874	0.128627	0.359098	0.0391534	0.198698	0.647449
PE 40:5	PE	40	5	MRM	16.3617	17.1843	16.7941	-0.822644	-0.432464	0.39018	0.000804534	0.018722	0.0635631	0.00511514	0.0415738	0.295324
LPE 20:0	LPE	20	0	MRM	14.9946	15.7028	15.4131	-0.708268	-0.418541	0.289727	0.0502582	0.304636	0.510393	0.107588	0.401747	0.741264
PE 38:2; PE(18:1/20:1); [M-H]-	PE	38	2	MS-DIAL	20.1148	19.9225	20.532	0.192324	-0.417186	-0.60951	0.553566	0.168331	0.106167	0.645471	0.246593	0.364312
1_PG(22:6_22:6)-H	PG	44	12	LipidMatch	16.1763	17.3258	16.5866	-1.14951	-0.410274	0.739237	0.0125109	0.407224	0.122621	0.0391534	0.505094	0.40221
1_TG(18:0_18:1_18:2)+Na | 1_TG(18:1_18:1_18:1)+Na | 1_TG(16:0_18:0_20:3)+Na	TG	54	3	LipidMatch	23.8137	23.5509	24.2239	0.262756	-0.410228	-0.672983	0.386275	0.212649	0.0371301	0.49535	0.298004	0.228843
PC 36:2	PC	36	2	MRM	24.1908	24.3866	24.6009	-0.195785	-0.41005	-0.214266	0.160973	0.0211469	0.237848	0.24126	0.0452934	0.536045
Cer d18:1/C16:1	Cer	34	2	MRM	17.6824	18.5498	18.0893	-0.867381	-0.406887	0.460494	0.110717	0.315271	0.354393	0.185144	0.412172	0.641204
PE 34:2	PE	34	2	MRM	19.2733	19.0088	19.6779	0.264498	-0.404573	-0.669071	0.16409	0.373232	0.153148	0.245323	0.46965	0.422381
1_Cer-AS(d18:1/16:0)-H | 1_Cer-NP(t18:0/16:1)-H | 1_Cer-AS(d17:1/17:0)-H | 1_Cer-ADS(d18:0/16:1)-H | 1_Cer-BS(d16:1/18:0)-H | 1_Cer-ADS(d19:0/15:1)-H | 1_Cer-ADS(d15:0/19:1)-H | 1_Cer-BDS(d16:0/18:1)-H	Cer-AS	34	1	LipidMatch	18.3506	18.9175	18.7483	-0.566867	-0.397629	0.169237	0.290631	0.481725	0.778227	0.386351	0.574316	0.897543
LPE 20:5	LPE	20	5	MRM	14.1348	14.4812	14.5262	-0.346434	-0.391462	-0.0450286	0.547752	0.407253	0.933777	0.642412	0.505094	0.96392
PI 40:5; PI(18:0/22:5); [M-H]-	PI	40	5	MS-DIAL	18.3737	19.0513	18.7619	-0.677576	-0.388152	0.289424	0.0410771	0.178513	0.126976	0.0943369	0.258248	0.40221
PI 40:4	PI	40	4	MRM	17.0242	17.5589	17.4111	-0.534685	-0.386866	0.147818	0.0592315	0.109015	0.500266	0.118898	0.174181	0.738779
1_DGDG(17:2_18:3)+NH4 | 3_DGDG(35:5)+NH4	DGDG	35	5	LipidMatch	17.4602	17.5118	17.8239	-0.0516102	-0.36366	-0.312049	0.965833	0.77085	0.83244	0.972272	0.826986	0.915836
1_LPE(20:3)+Na	LPE	20	3	LipidMatch	20.7405	21.3631	21.0937	-0.622639	-0.353171	0.269468	0.00749415	0.117596	0.252639	0.0266263	0.18401	0.554888
PE 38:6	PE	38	6	MRM	16.4615	17.0531	16.8121	-0.59157	-0.350581	0.240989	0.0526547	0.286752	0.464226	0.110429	0.384031	0.715288
LysoPE 20:3; [M-H]-	LPE	20	3	MS-DIAL	17.3318	16.9109	17.6812	0.42089	-0.349361	-0.770252	0.221357	0.350889	0.0673015	0.308063	0.449973	0.300499
PC 34:0	PC	34	0	MRM	23.2785	23.5919	23.6269	-0.313358	-0.348439	-0.0350815	0.00137493	0.000890774	0.713047	0.0073492	0.00376243	0.869997
Cer d18:1/C24:1	Cer	42	2	MRM	18.74	18.6671	19.0725	0.0728596	-0.332533	-0.405392	0.854222	0.438022	0.365262	0.891106	0.530191	0.651634
PE(O-38:1) / PE(P-38:0)	Ether-PE	NA	NA	MRM	14.0229	14.1396	14.3512	-0.11667	-0.328315	-0.211645	0.603699	0.206419	0.352788	0.689289	0.290918	0.641204
LysoPC 20:3; [M+FA-H]-	LPC	20	3	MS-DIAL	16.4665	16.4882	16.7919	-0.0216496	-0.325363	-0.303714	0.929928	0.23054	0.354573	0.949402	0.319372	0.641204
PE(O-40:7) / PE(P-40:6)	Ether-PE	NA	NA	MRM	14.9861	15.4754	15.3057	-0.489347	-0.319604	0.169743	0.0444177	0.217533	0.510676	0.0986335	0.302742	0.741264
Plasmenyl-PE 36:4; PE(P-16:0/20:4); [M-H]-	ether-PE	NA	NA	MS-DIAL	24.0494	24.2844	24.369	-0.234976	-0.319596	-0.0846202	0.525045	0.143179	0.80987	0.619389	0.215125	0.897543
PS 40:6; PS(18:0/22:6); [M+H]+	PS	40	6	MS-DIAL	20.5685	21.7425	20.8841	-1.17399	-0.315562	0.858427	0.00763377	0.417205	0.0152352	0.0269637	0.510105	0.146047
LPC 18:0	LPC	18	0	MRM	25.3951	26.0515	25.7044	-0.656365	-0.309285	0.34708	0.0277532	0.206629	0.250794	0.0731617	0.290918	0.552846
PC(O-36:4) / PC(P-36:3)	Ether-PC	NA	NA	MRM	21.8119	21.6011	22.111	0.210819	-0.299124	-0.509942	0.438636	0.168262	0.0943066	0.547389	0.246593	0.346814
1_Cer-AS(d18:1/16:0)+C2H3O2 | 1_Cer-ADS(d19:0/15:1)+C2H3O2 | 1_Cer-BS(d16:1/18:0)+C2H3O2 | 1_Cer-BDS(d16:0/18:1)+C2H3O2 | 1_Cer-BS(d18:1/16:0)+C2H3O2	Cer-AS	34	1	LipidMatch	14.5827	15.1676	14.8769	-0.584921	-0.29425	0.290671	0.401379	0.685755	0.720738	0.510385	0.754086	0.869997
SM 18:1/24:1	SM	42	2	MRM	22.9545	23.5559	23.2411	-0.60145	-0.286616	0.314833	0.0931982	0.296094	0.275407	0.166052	0.394792	0.583669
PG 18:2/16:0	PG	34	2	MRM	15.8317	15.7051	16.1141	0.126596	-0.28238	-0.408976	0.4287	0.298198	0.176922	0.537209	0.396721	0.446996
1_DG(18:1_18:2)+NH4 | 1_DG(16:0_20:3)+NH4 | 1_DG(18:0_18:3)+NH4	DG	36	3	LipidMatch	19.1749	19.1257	19.4479	0.0491659	-0.273002	-0.322168	0.856744	0.394944	0.291954	0.892195	0.493885	0.593747
HexCer d18:1/C16:0	Cer	34	1	MRM	14.6645	15.6812	14.9304	-1.01674	-0.265879	0.750859	0.0456682	0.579536	0.160878	0.10067	0.659208	0.433796
PG 16:0/18:1	PG	34	1	MRM	19.5256	19.4797	19.7903	0.045855	-0.264682	-0.310537	0.700248	0.20146	0.148798	0.767604	0.284969	0.419973
PE 38:0	PE	38	0	MRM	15.2661	15.7298	15.5287	-0.463668	-0.262569	0.201099	0.0592522	0.320189	0.44769	0.118898	0.416797	0.707474
1_Plasmenyl-LPE(P-18:0)-H	ether-LPE	NA	NA	LipidMatch	22.53	23.3957	22.7806	-0.865691	-0.250635	0.615056	0.0137578	0.354764	0.10676	0.0415484	0.453018	0.364312
LPE 18:2	LPE	18	2	MRM	18.1404	17.8312	18.3886	0.309272	-0.248133	-0.557404	0.227628	0.510843	0.125429	0.315338	0.60146	0.40221
1_TG(18:1_18:2_21:0)+NH4	TG	57	3	LipidMatch	22.4444	22.5889	22.6909	-0.144462	-0.246492	-0.10203	0.608605	0.424119	0.709675	0.691713	0.516468	0.869997
PC 34:1	PC	34	1	MRM	25.6309	25.8582	25.8727	-0.2273	-0.241784	-0.0144833	0.0283633	0.052954	0.902232	0.0738424	0.0953514	0.958833
1_TG(18:0_18:2_22:1)+NH4	TG	58	3	LipidMatch	22.6038	22.7895	22.8392	-0.185643	-0.235403	-0.0497608	0.548857	0.514111	0.866581	0.64246	0.603024	0.93467
1_LPS(20:3)-H	LPS	20	3	LipidMatch	17.8894	17.864	18.1199	0.025342	-0.230538	-0.25588	0.890916	0.0903	0.202732	0.916718	0.150251	0.488673
1_FAHFA(20:2/2:0)-H	FAHFA	20	2	LipidMatch	17.693	17.6537	17.9144	0.0392674	-0.221426	-0.260694	0.835589	0.503708	0.441208	0.88388	0.594219	0.701288
1_Cer_BS(d17:3/15:1)-H | 1_Cer-BS(d17:3/15:1)-H	Cer_BS	32	4	LipidMatch	22.1071	21.843	22.3224	0.264095	-0.215352	-0.479446	0.413098	0.521529	0.213425	0.52199	0.609291	0.497716
LPC 18:1	LPC	18	1	MRM	26.4283	26.6126	26.6425	-0.18436	-0.214282	-0.029922	0.457132	0.403388	0.92263	0.557793	0.502363	0.961901
PG 18:0/16:0	PG	34	0	MRM	14.7715	14.942	14.9851	-0.170502	-0.213656	-0.0431543	0.283785	0.110363	0.757336	0.37838	0.17536	0.886495
1_TG(18:0_18:1_18:1)+Na | 1_TG(16:0_18:1_20:1)+Na | 1_TG(16:1_18:1_20:0)+Na | 1_TG(16:0_18:0_20:2)+Na | 1_TG(16:1_18:0_20:1)+Na | 1_TG(18:0_18:0_18:2)+Na | 1_TG(16:0_18:2_20:0)+Na | 1_TG(14:0_20:1_20:1)+Na | 1_TG(14:0_18:2_22:0)+Na | 1_TG(14:0_20:0_20:2)+Na | 1_TG(10:0_20:2_24:0)+Na | 1_TG(16:1_16:1_22:0)+Na	TG	54	2	LipidMatch	22.8824	22.4022	23.0914	0.480139	-0.20901	-0.689149	0.19696	0.57132	0.0901153	0.280575	0.653555	0.343196
SM 18:1/24:2	SM	42	3	MRM	20.6183	21.5088	20.8156	-0.890431	-0.197264	0.693166	0.0233775	0.491659	0.0322773	0.0638913	0.584571	0.215782
PC 34:4	PC	34	4	MRM	20.6566	20.6961	20.8273	-0.0394433	-0.170642	-0.131199	0.885455	0.563308	0.682516	0.915778	0.646841	0.857047
Cer d18:1/C24:0	Cer	42	1	MRM	17.2381	17.3177	17.4085	-0.0796542	-0.170487	-0.0908323	0.7131	0.543495	0.753093	0.776195	0.628872	0.88477
PE(O-40:6) / PE(P-40:5)	Ether-PE	NA	NA	MRM	14.4956	14.8498	14.6617	-0.354175	-0.166085	0.188089	0.153275	0.480665	0.481497	0.232026	0.574316	0.722761
PE(O-38:3) / PE(P-38:2)	Ether-PE	NA	NA	MRM	14.2817	14.3946	14.444	-0.112894	-0.162301	-0.0494065	0.684654	0.473318	0.838681	0.75867	0.56723	0.917687
Cer d18:1/C18:1	Cer	36	2	MRM	15.5247	15.8803	15.685	-0.355587	-0.160321	0.195266	0.19318	0.718993	0.668683	0.277152	0.780655	0.848497
PC 34:3; PC(16:1/18:2); [M+H]+	PC	34	3	MS-DIAL	26.0501	25.7754	26.2093	0.274744	-0.159177	-0.433921	0.452576	0.624515	0.143045	0.554758	0.702434	0.413287
PE(O-38:2) / PE(P-38:1)	Ether-PE	NA	NA	MRM	13.8254	13.8314	13.9773	-0.0059675	-0.151828	-0.14586	0.981314	0.577156	0.510419	0.984575	0.65774	0.741264
PG 18:1/18:1	PG	36	2	MRM	16.0703	15.7468	16.2107	0.323531	-0.140454	-0.463985	0.167236	0.563	0.0903249	0.248794	0.646841	0.343196
SM 18:1/18:2	SM	36	3	MRM	15.5425	15.7774	15.6828	-0.234877	-0.140253	0.0946241	0.381458	0.531747	0.686196	0.49231	0.618835	0.8581
PE 38:3	PE	38	3	MRM	17.6799	17.8932	17.8143	-0.213278	-0.134391	0.0788869	0.423343	0.551431	0.790564	0.5316	0.635618	0.897543
PE(O-38:6) / PE(P-38:5)	Ether-PE	NA	NA	MRM	16.6459	16.5776	16.7795	0.0683593	-0.133554	-0.201914	0.71727	0.649893	0.454662	0.779193	0.725574	0.707474
SM 18:1/22:2	SM	40	3	MRM	16.8507	17.6354	16.9794	-0.784689	-0.128761	0.655928	0.0520338	0.651862	0.0589466	0.10989	0.726429	0.280345
1_PI(16:0_18:0)-H	PI	34	0	LipidMatch	20.0927	18.8415	20.2053	1.25121	-0.112547	-1.36376	0.0198093	0.781761	0.0252213	0.0561728	0.834246	0.18807
PC 30:2	PC	30	2	MRM	14.5729	14.5111	14.6811	0.0618796	-0.108118	-0.169997	0.871749	0.789326	0.632152	0.90315	0.837879	0.821118
SM 18:1/22:1	SM	40	2	MRM	20.0954	20.5225	20.1881	-0.427102	-0.0927572	0.334345	0.171144	0.704176	0.176598	0.251604	0.770511	0.446996
Cer d18:1/C22:4	Cer	40	5	MRM	17.5615	17.662	17.649	-0.100482	-0.0875321	0.0129496	0.619346	0.715902	0.962033	0.696092	0.779108	0.976806
1_LPI(18:0)-H	LPI	18	0	LipidMatch	22.7495	23.2373	22.8262	-0.487862	-0.0767101	0.411152	0.094139	0.759465	0.128595	0.166641	0.817677	0.40221
SM 18:1/16:1	SM	34	2	MRM	20.998	21.3543	21.0716	-0.356298	-0.0735641	0.282734	0.0569782	0.68577	0.149514	0.117457	0.754086	0.420029
LPE 20:3	LPE	20	3	MRM	15.938	15.5635	16.0058	0.374485	-0.0678164	-0.442301	0.283545	0.838085	0.179197	0.37838	0.880353	0.446996
1_PA(18:0_20:2)-H	PA	38	2	LipidMatch	17.8811	17.4269	17.9452	0.454244	-0.0641093	-0.518353	0.709303	0.94133	0.603711	0.774718	0.949187	0.80141
PI 38:3; PI(18:0/20:3); [M-H]-	PI	38	3	MS-DIAL	21.903	22.3599	21.9658	-0.456932	-0.0628321	0.3941	0.353246	0.906383	0.382455	0.460822	0.924756	0.658127
1_Plasmenyl-LPE(P-18:1)-H	ether-LPE	NA	NA	LipidMatch	22.4081	22.1111	22.4699	0.296968	-0.0618411	-0.358809	0.334291	0.861556	0.404968	0.437986	0.897315	0.67198
1_PC(15:0_15:0)+HCO2 | 1_PC(8:0_22:0)+HCO2	PC	30	0	LipidMatch	22.46	22.0363	22.5196	0.423682	-0.0595905	-0.483273	0.269369	0.884528	0.33597	0.362359	0.910144	0.622473
1_LPC(18:0)+HCO2	LPC	18	0	LipidMatch	21.3413	21.8506	21.3979	-0.50925	-0.0565532	0.452697	0.0159863	0.786582	0.0715544	0.047332	0.836436	0.306517
Cer d18:1/C20:0	Cer	38	1	MRM	14.371	13.4636	14.4245	0.907412	-0.0535328	-0.960945	0.00562681	0.901947	0.0394362	0.0211093	0.921787	0.240285
1_TG(18:0_18:1_20:1)+Na | 1_TG(16:0_20:0_20:2)+Na | 1_TG(18:1_18:1_20:0)+Na | 1_TG(16:0_20:1_20:1)+Na | 1_TG(16:0_18:1_22:1)+Na | 1_TG(14:0_20:1_22:1)+Na | 1_TG(18:0_18:0_20:2)+Na	TG	56	2	LipidMatch	19.2542	18.5008	19.3041	0.753377	-0.0499088	-0.803286	0.0701724	0.915151	0.127801	0.134553	0.930558	0.40221
LPC 16:0	LPC	16	0	MRM	26.5201	26.8476	26.5699	-0.327573	-0.0498765	0.277697	0.171207	0.861148	0.386469	0.251604	0.897315	0.661267
Cer d18:1/C18:0	Cer	36	1	MRM	15.0381	14.6589	15.0827	0.379134	-0.0446332	-0.423767	0.134363	0.898263	0.207429	0.210246	0.919577	0.491323
Cer d18:0/C24:2	DHCer	42	2	MRM	14.0757	13.7132	14.1179	0.362465	-0.0422401	-0.404705	0.0780545	0.909723	0.307991	0.145959	0.926598	0.602472
1_HexCer-NS(d18:1/16:0)-H | 1_HexCer-NDS(d21:0/13:1)-H | 1_HexCer-NS(d15:1/19:0)-H	HexCer-NS	34	1	LipidMatch	17.0184	16.2621	17.0573	0.756343	-0.0388406	-0.795183	0.0612999	0.937458	0.125117	0.121141	0.948276	0.40221
1_LPS(18:0)-H	LPS	18	0	LipidMatch	19.2148	19.2649	19.2517	-0.0501055	-0.0368595	0.013246	0.84593	0.88402	0.967387	0.890619	0.910144	0.980372
PC 35:2; PC(17:0/18:2); [M+H]+	PC	35	2	MS-DIAL	24.8296	24.4587	24.8661	0.370812	-0.0365187	-0.40733	0.212576	0.888977	0.13518	0.298316	0.911616	0.40221
1_TG(20:1_20:1_20:1)+NH4	TG	60	3	LipidMatch	21.8952	21.8781	21.9223	0.0171319	-0.0271273	-0.0442592	0.958098	0.938856	0.876954	0.969332	0.948276	0.940817
1_HexCer-NS(d18:1/12:0)-H | 1_HexCer-NS(d14:1/16:0)-H | 1_HexCer-NDS(d15:0/15:1)-H | 1_HexCer-NDS(d18:0/12:1)-H	HexCer-NS	30	1	LipidMatch	18.0485	17.8336	18.0736	0.214899	-0.0250722	-0.239971	0.513843	0.947813	0.448887	0.613362	0.954131	0.707474
1_TG(18:1_18:1_20:1)+Na | 1_TG(18:0_18:1_20:2)+Na | 1_TG(14:1_18:1_24:1)+Na | 1_TG(14:1_20:1_22:1)+Na | 1_TG(18:0_18:0_20:3)+Na	TG	56	3	LipidMatch	19.8404	19.0092	19.8463	0.831261	-0.00588704	-0.837148	0.0884797	0.990916	0.165492	0.159528	0.990916	0.43795
PC 34:5	PC	34	5	MRM	18.2716	18.1334	18.2654	0.138224	0.00624768	-0.131976	0.618192	0.983823	0.689401	0.696092	0.987092	0.859536
TG 58:9; TG(18:1/18:2/22:6); [M+NH4]+	TG	58	9	MS-DIAL	18.1455	16.8808	18.1272	1.26478	0.018295	-1.24648	0.110964	0.987405	0.278724	0.185144	0.989043	0.584547
1_Plasmenyl-PE(P-18:0/20:3)+H | 1_Plasmenyl-PE(P-16:0/22:3)+H | 1_Plasmanyl-PE(O-18:0/20:4)+H | 1_Plasmenyl-PE(P-20:1/18:2)+H | 1_Plasmenyl-PE(P-20:0/18:3)+H | 1_Plasmenyl-PE(P-18:1/20:2)+H | 3_Plasmanyl-PE(38:4)+H	ether-PE	NA	NA	LipidMatch	22.3655	22.6016	22.3472	-0.236058	0.0183625	0.254421	0.597733	0.961464	0.539294	0.687677	0.966263	0.757519
PC(O-38:7) / PC(P-38:6)	Ether-PC	NA	NA	MRM	14.5475	14.5688	14.5175	-0.0213516	0.0299536	0.0513053	0.890631	0.873357	0.793341	0.916718	0.903267	0.897543
PI 38:2	PI	38	2	MRM	20.4012	20.3734	20.3668	0.0277969	0.0344478	0.00665089	0.850031	0.779599	0.962251	0.890619	0.833412	0.976806
PE 40:6	PE	40	6	MRM	16.8219	17.3172	16.7868	-0.495311	0.035105	0.530416	0.169672	0.888894	0.125208	0.250568	0.911616	0.40221
1_LPC(18:1)+HCO2	LPC	18	1	LipidMatch	22.005	22.0897	21.9683	-0.0847419	0.0366666	0.121409	0.609668	0.882196	0.652196	0.691713	0.910144	0.836326
LPE 16:0	LPE	16	0	MRM	20.1381	20.4382	20.0971	-0.300076	0.0410418	0.341117	0.378695	0.920263	0.484633	0.48979	0.934183	0.722761
PI 36:2	PI	36	2	MRM	18.747	18.745	18.7046	0.00199115	0.0424777	0.0404866	0.987575	0.719909	0.764751	0.989213	0.780655	0.888288
SM 18:1/22:0	SM	40	1	MRM	21.9282	22.0679	21.8818	-0.139639	0.046459	0.186098	0.602614	0.816842	0.415987	0.689289	0.861034	0.682761
LPC 20:1	LPC	20	1	MRM	21.0917	20.9793	21.0435	0.112427	0.0482289	-0.0641985	0.685817	0.85618	0.853122	0.75867	0.897315	0.926773
1_Cer-NS(d18:1/25:0)+H | 1_Cer(d18:1/25:0)+H | 1_Cer-NS(d19:1/24:0)+H | 1_Cer-NS(d20:1/23:0)+H | 1_Cer(d20:1/23:0)+H | 1_Cer-NS(d17:1/26:0)+H | 1_Cer(d17:1/26:0)+H | 1_Cer-NDS(d18:0/25:1)+H | 1_Cer(d19:0/24:1)+H	Cer	43	1	LipidMatch	18.2132	17.7803	18.1632	0.432876	0.0499344	-0.382942	0.174412	0.870495	0.204211	0.255691	0.903267	0.488673
LPC 22:2	LPC	22	2	MRM	15.5005	15.48	15.4494	0.0205128	0.0510863	0.0305734	0.943873	0.863735	0.926194	0.961382	0.897928	0.961901
1_HexCer-NS(d18:1/12:0)+C2H3O2 | 1_HexCer-NS(d14:1/16:0)+C2H3O2	HexCer-NS	30	1	LipidMatch	17.3108	16.9384	17.257	0.372454	0.0538262	-0.318628	0.205916	0.86166	0.319225	0.292262	0.897315	0.604426
LPC 20:2	LPC	20	2	MRM	19.9928	19.9508	19.9328	0.0419823	0.0599819	0.0179995	0.860754	0.810485	0.937146	0.894829	0.855841	0.964286
PI 40:5	PI	40	5	MRM	17.3906	17.9785	17.3303	-0.587893	0.060304	0.648197	0.168595	0.872191	0.0987119	0.249788	0.903267	0.350135
PI 34:1	PI	34	1	MRM	19.3098	19.5732	19.2492	-0.263419	0.0606255	0.324045	0.19505	0.810499	0.264	0.278787	0.855841	0.575653
1_LPC(18:2)+HCO2	LPC	18	2	LipidMatch	20.3583	20.018	20.2844	0.340292	0.0739518	-0.26634	0.0450532	0.785944	0.297508	0.0996782	0.836436	0.598976
PE(O-36:2) / PE(P-36:1)	Ether-PE	NA	NA	MRM	16.6544	16.2972	16.5681	0.357143	0.086253	-0.27089	0.0976624	0.679613	0.171049	0.169994	0.751806	0.446406
1_LPC(17:0)+HCO2	LPC	17	0	LipidMatch	22.4356	22.6583	22.3431	-0.222684	0.0924965	0.315181	0.214854	0.745194	0.289794	0.300398	0.804841	0.593747
Cer d18:1/C24:2	Cer	42	3	MRM	18.5144	17.5534	18.4139	0.961041	0.100537	-0.860503	0.0059081	0.801011	0.0575812	0.0218926	0.84879	0.280345
1_TG(14:1_18:1_26:0)+NH4 | 1_TG(16:1_16:1_26:0)+NH4	TG	58	2	LipidMatch	23.0372	22.6759	22.9338	0.361294	0.103364	-0.25793	0.454765	0.821007	0.528187	0.556028	0.863916	0.74713
1_PI(18:0_22:6)-H | 1_PI(18:1_22:5)-H | 1_PI(20:2_20:4)-H | 1_PI(18:2_22:4)-H	PI	40	6	LipidMatch	19.0157	19.6902	18.9123	-0.674494	0.103468	0.777962	0.0710424	0.763541	0.0110905	0.13579	0.820603	0.134947
PC(O-36:6) / PC(P-36:5)	Ether-PC	NA	NA	MRM	20.4012	20.4769	20.2977	-0.0757175	0.103487	0.179204	0.797039	0.713355	0.341455	0.84905	0.777738	0.628777
PS 36:0	PS	36	0	MRM	15.0261	15.2582	14.9103	-0.232093	0.115846	0.347939	0.592199	0.668164	0.426763	0.683278	0.740497	0.688209
1_Plasmenyl-PE(P-18:0/18:2)+H | 1_Plasmenyl-PE(P-18:1/18:1)+H | 1_Plasmenyl-PE(P-16:0/20:2)+H | 1_Plasmenyl-PE(P-20:1/16:1)+H | 1_Plasmenyl-PE(P-16:1/20:1)+H | 3_Plasmanyl-PE(36:3)+H | 1_Plasmenyl-PC(P-18:1/15:1)+H | 1_Plasmenyl-PC(P-16:0/17:2)+H | 1_Plasmenyl-PC(P-16:1/17:1)+H	ether-PE	NA	NA	LipidMatch	24.119	24.4798	23.9845	-0.360808	0.134543	0.49535	0.207731	0.661649	0.067662	0.293153	0.735978	0.300499
PS 36:1	PS	36	1	MRM	16.1308	16.3425	15.9947	-0.211711	0.136021	0.347731	0.592778	0.664283	0.401154	0.683278	0.73755	0.67198
PI 34:0	PI	34	0	MRM	21.2715	20.8886	21.1351	0.382878	0.136362	-0.246516	0.0759707	0.56942	0.391628	0.143395	0.652618	0.664448
LPC 22:3	LPC	22	3	MRM	16.369	16.5115	16.2217	-0.142523	0.147296	0.289819	0.518975	0.609749	0.284319	0.617898	0.690973	0.590935
1_TG(16:1_20:3_24:1)+NH4	TG	60	5	LipidMatch	20.9875	20.6108	20.84	0.376692	0.14748	-0.229212	0.113287	0.631991	0.470414	0.187466	0.709522	0.717501
LysoPC 16:0; [M+FA-H]-	LPC	16	0	MS-DIAL	22.3954	22.6075	22.2464	-0.212094	0.149031	0.361125	0.207479	0.597229	0.216165	0.293153	0.678057	0.501867
LysoPI 18:2; LysoPI 18:2; [M-H]-	LPI	18	2	MS-DIAL	18.6842	18.5073	18.5328	0.176899	0.151413	-0.0254856	0.610402	0.623136	0.928621	0.691713	0.702434	0.961964
SM 18:1/16:0	SM	34	1	MRM	26.0863	26.2859	25.9296	-0.199565	0.156663	0.356228	0.206132	0.283767	0.0401801	0.292262	0.380878	0.240285
PC 34:3	PC	34	3	MRM	21.2642	21.1203	21.1037	0.143908	0.160439	0.016531	0.254951	0.241857	0.912796	0.346828	0.33276	0.958833
Cer d18:0/C24:1	DHCer	42	1	MRM	15.235	15.682	15.0734	-0.447004	0.161591	0.608595	0.0491879	0.686668	0.162179	0.106825	0.754086	0.43536
1_PG(16:0_18:2)-H | 1_PG(16:1_18:1)-H | 1_PG(17:1_17:1)-H	PG	34	2	LipidMatch	17.7749	16.9771	17.6046	0.797864	0.170333	-0.627531	0.0012322	0.542151	0.0351882	0.00692117	0.628521	0.21911
TG 54:3; TG(18:1/18:1/18:1); [M+NH4]+	TG	54	3	MS-DIAL	25.0966	24.7095	24.9261	0.387136	0.170474	-0.216663	0.291043	0.616672	0.505848	0.386351	0.697509	0.741264
SM 18:1/20:2	SM	38	3	MRM	14.2848	14.4868	14.1082	-0.202034	0.176576	0.37861	0.566872	0.497198	0.240798	0.658444	0.589995	0.540677
LPE 22:0	LPE	22	0	MRM	16.6827	17.0434	16.4975	-0.360702	0.185212	0.545914	0.268155	0.681726	0.246869	0.36153	0.752765	0.550217
LPC 24:0	LPC	24	0	MRM	18.5736	19.2797	18.3855	-0.706095	0.188039	0.894134	0.119679	0.699527	0.13449	0.193797	0.766813	0.40221
SM 30:1; SM(d18:1/12:0); [M+FA-H]-	SM	30	1	MS-DIAL	17.1206	16.6932	16.9321	0.427434	0.188539	-0.238895	0.16062	0.533467	0.467898	0.24126	0.619643	0.71547
Plasmenyl-PE 38:6; PE(P-16:0/22:6); [M-H]-	ether-PE	NA	NA	MS-DIAL	23.2924	23.3151	23.1028	-0.022709	0.189626	0.212335	0.93054	0.515345	0.316701	0.949402	0.603233	0.604426
PC(O-36:2) / PC(P-36:1)	Ether-PC	NA	NA	MRM	22.0532	21.6573	21.8628	0.395928	0.190427	-0.205501	0.0485417	0.308247	0.292942	0.106229	0.405623	0.593747
1_TG(18:1_20:1_20:4)+Na | 1_TG(18:1_18:1_22:4)+Na | 1_TG(18:0_18:1_22:5)+Na | 1_TG(18:1_20:2_20:3)+Na | 1_TG(18:0_20:2_20:4)+Na | 1_TG(16:0_20:2_22:4)+Na | 1_TG(18:0_20:1_20:5)+Na | 1_TG(18:0_20:3_20:3)+Na | 1_TG(18:1_20:0_20:5)+Na | 1_TG(16:0_20:1_22:5)+Na | 1_TG(18:3_20:1_20:2)+Na | 1_TG(18:3_20:0_20:3)+Na | 1_TG(16:0_20:3_22:3)+Na | 1_TG(18:0_18:3_22:3)+Na | 1_TG(18:0_18:0_22:6)+Na | 1_TG(16:0…	TG	58	6	LipidMatch	19.087	18.6734	18.895	0.41365	0.192048	-0.221602	0.249331	0.74621	0.726125	0.342264	0.804841	0.871928
1_MGDG(10:0_20:4)+NH4-CO | 1_MGDG(20:4_10:0)+NH4-CO	MGDG	30	4	LipidMatch	17.9055	18.2051	17.713	-0.299632	0.192466	0.492099	0.637018	0.708721	0.352171	0.712517	0.774083	0.641204
TG 58:6; TG(18:1/18:1/22:4); [M+NH4]+	TG	58	6	MS-DIAL	19.1704	18.7218	18.9445	0.448602	0.225945	-0.222657	0.446103	0.774502	0.77032	0.552144	0.829432	0.893039
1_TG(18:1_20:1_20:4)+Na | 1_TG(18:1_18:1_22:4)+Na | 1_TG(18:0_18:1_22:5)+Na | 1_TG(18:0_20:3_20:3)+Na | 1_TG(16:0_20:1_22:5)+Na | 1_TG(18:3_20:0_20:3)+Na | 1_TG(18:0_18:0_22:6)+Na | 1_TG(16:0_20:0_22:6)+Na	TG	58	6	LipidMatch	18.701	17.8827	18.4625	0.818225	0.238501	-0.579724	0.168731	0.735173	0.476419	0.249788	0.795779	0.722761
LPE 18:0	LPE	18	0	MRM	20.3972	20.9782	20.1574	-0.580997	0.239813	0.820809	0.0583238	0.360405	0.0169259	0.118898	0.457321	0.146047
PI 34:2; PI(16:0/18:2); [M-H]-	PI	34	2	MS-DIAL	21.6882	21.7817	21.4465	-0.0934636	0.241746	0.33521	0.49925	0.274966	0.133967	0.598982	0.373212	0.40221
1_TG(18:0_18:1_20:4)+Na | 1_TG(18:1_18:1_20:3)+Na | 1_TG(18:0_18:2_20:3)+Na | 1_TG(16:0_18:1_22:4)+Na | 1_TG(16:0_20:2_20:3)+Na | 1_TG(16:0_18:0_22:5)+Na | 1_TG(16:0_20:1_20:4)+Na | 1_TG(18:1_18:3_20:1)+Na | 1_TG(18:0_18:3_20:2)+Na | 1_TG(18:1_18:2_20:2)+Na | 1_TG(16:1_18:0_22:4)+Na | 1_TG(18:1_18:4_20:0)+Na | 1_TG(16:1_20:1_20:3)+Na | 1_TG(18:0_18:4_20:1)+Na | 1_TG(16:1_20:0_20:4)+Na | 1_TG(18:0…	TG	56	5	LipidMatch	20.8277	20.3245	20.5828	0.503223	0.244874	-0.258349	0.0925387	0.641902	0.629104	0.165856	0.717979	0.820688
PI 36:3; PI(16:0/20:3); [M-H]-	PI	36	3	MS-DIAL	20.9304	20.9321	20.6839	-0.00168075	0.246449	0.24813	0.994301	0.132301	0.315205	0.994301	0.201792	0.604426
1_FAHFA(20:4/2:0)-H	FAHFA	20	4	LipidMatch	19.7375	19.496	19.4893	0.241423	0.248157	0.00673355	0.23524	0.357822	0.977991	0.324686	0.455	0.983784
1_TG(16:0_18:0_18:1)+Na | 1_TG(16:0_16:0_20:1)+Na | 1_TG(17:0_17:0_18:1)+Na | 1_TG(14:0_18:0_20:1)+Na	TG	52	1	LipidMatch	23.045	22.5966	22.7893	0.448411	0.255644	-0.192766	0.140486	0.410617	0.52946	0.218133	0.506148	0.747182
PC 36:1	PC	36	1	MRM	23.0803	23.1216	22.8163	-0.0412792	0.264048	0.305327	0.805976	0.235839	0.201867	0.857059	0.325221	0.488673
PC 32:0; PC(16:0/16:0); [M+H]+	PC	32	0	MS-DIAL	27.5235	27.8676	27.2418	-0.344038	0.281761	0.625799	0.0217307	0.182016	0.00634387	0.060208	0.260516	0.118494
1_HBMP(16:0_18:1_18:2)-H | 1_HBMP(18:1_18:2_16:0)-H | 1_HBMP(16:0_18:2_18:1)-H | 1_HBMP(16:1_18:1_18:1)-H | 1_HBMP(18:1_18:1_16:1)-H | 1_HBMP(16:1_18:0_18:2)-H | 1_HBMP(16:1_18:2_18:0)-H | 1_HBMP(18:0_18:2_16:1)-H	HBMP	52	3	LipidMatch	15.6314	13.9579	15.3491	1.67354	0.282245	-1.39129	0.000792569	0.403356	0.00486946	0.00511514	0.502363	0.1157
LPC 24:1	LPC	24	1	MRM	16.4372	16.3733	16.1533	0.0638521	0.28383	0.219978	0.848161	0.258365	0.551524	0.890619	0.35306	0.767559
1_SM(d16:0/18:2)+HCO2 | 1_SM(d18:1/16:1)+HCO2 | 1_SM(d18:2/16:0)+HCO2 | 1_SM(d16:1/18:1)+HCO2 | 1_SM(d17:1/17:1)+HCO2 | 3_SM(34:2)+HCO2	SM	34	2	LipidMatch	17.3532	17.5107	17.069	-0.157483	0.284186	0.44167	0.562272	0.215999	0.0882125	0.654359	0.301596	0.343196
SM 34:1; SM(d19:1/15:0); [M+FA-H]-	SM	34	1	MS-DIAL	22.2119	22.4312	21.9261	-0.219309	0.285764	0.505073	0.491879	0.147296	0.100788	0.593004	0.220168	0.353931
1_TG(10:0_12:0_18:3)+NH4	TG	40	3	LipidMatch	13.001	12.0988	12.7149	0.902199	0.286138	-0.616061	0.109211	0.624262	0.267141	0.184256	0.702434	0.57643
1_Plasmenyl-PE(P-18:0/20:3)-H | 1_Plasmanyl-PE(O-18:0/20:4)-H | 1_Plasmenyl-PE(P-16:0/22:3)-H | 1_Plasmenyl-PE(P-20:1/18:2)-H | 1_Plasmenyl-PE(P-18:1/20:2)-H | 1_Plasmanyl-PE(O-16:0/22:4)-H | 1_Plasmenyl-PE(P-20:0/18:3)-H	ether-PE	NA	NA	LipidMatch	21.1293	21.0345	20.8422	0.0948455	0.287138	0.192292	0.756026	0.274132	0.467343	0.812526	0.372918	0.71547
PC(O-36:3) / PC(P-36:2)	Ether-PC	NA	NA	MRM	21.274	20.6043	20.9806	0.669657	0.293379	-0.376278	0.00443864	0.169207	0.150606	0.016968	0.246593	0.420194
Cer d18:2/C24:2	Cer	42	4	MRM	14.9689	14.0454	14.669	0.923504	0.299895	-0.623609	0.00692058	0.452429	0.144437	0.0248811	0.545444	0.413287
Cer[NDS] 34:0; Cer[NDS](d18:0/16:0); [M+FA-H]-	DHCer	34	0	MS-DIAL	21.3752	22.474	21.0744	-1.09883	0.300848	1.39968	0.00269673	0.549292	0.021756	0.0118648	0.634364	0.170507
1_So(d16:1)+H	So	16	1	LipidMatch	19.4224	19.0284	19.1117	0.394023	0.310719	-0.0833035	0.462806	0.53173	0.806322	0.563578	0.618835	0.897543
1_FAHFA(16:4/19:0)-H | 1_FAHFA(16:3/19:1)-H	FAHFA	35	4	LipidMatch	21.2476	20.902	20.9317	0.345588	0.315933	-0.029655	0.146728	0.198579	0.910592	0.224364	0.281554	0.958833
SM 18:1/18:1	SM	36	2	MRM	20.2775	20.1334	19.9599	0.144128	0.317616	0.173488	0.63973	0.137135	0.516463	0.714227	0.207074	0.741264
SM 18:1/16:2	SM	34	3	MRM	17.0497	17.6661	16.731	-0.61639	0.318742	0.935132	0.150412	0.482083	0.091699	0.228839	0.574316	0.343196
LysoPE 18:0; [M-H]-	LPE	18	0	MS-DIAL	23.2287	23.6181	22.9095	-0.389404	0.319189	0.708593	0.0728069	0.193234	0.0149506	0.137854	0.275267	0.146047
LysoPC 20:1; [M+FA-H]-	LPC	20	1	MS-DIAL	17.2945	16.942	16.9631	0.352516	0.331466	-0.02105	0.100302	0.0794746	0.926865	0.172024	0.134654	0.961901
1_TG(16:0_18:1_22:5)+Na | 1_TG(18:1_18:1_20:4)+Na | 1_TG(18:1_18:2_20:3)+Na | 1_TG(18:0_18:1_20:5)+Na | 1_TG(18:0_18:2_20:4)+Na | 1_TG(16:1_18:1_22:4)+Na | 1_TG(18:0_18:3_20:3)+Na | 1_TG(16:0_18:0_22:6)+Na | 1_TG(16:0_18:2_22:4)+Na | 1_TG(16:1_18:0_22:5)+Na | 1_TG(16:1_20:1_20:4)+Na | 1_TG(16:0_20:1_20:5)+Na | 1_TG(16:0_20:3_20:3)+Na | 1_TG(18:2_18:3_20:1)+Na	TG	56	6	LipidMatch	21.2462	20.7544	20.9143	0.491818	0.331898	-0.15992	0.107419	0.514168	0.76385	0.18174	0.603024	0.888288
PI 38:6; PI(16:0/22:6); [M-H]-	PI	38	6	MS-DIAL	19.0562	19.3054	18.7185	-0.249206	0.337697	0.586904	0.482792	0.29988	0.0433416	0.586733	0.398082	0.254158
PC(O-38:0)	Ether-PC	NA	NA	MRM	19.2954	19.2604	18.9497	0.0349609	0.345718	0.310757	0.921732	0.244318	0.274044	0.943603	0.335382	0.582826
1_Plasmenyl-PE(P-18:0/18:2)-H | 1_Plasmenyl-PE(P-18:1/18:1)-H | 1_Plasmenyl-PE(P-16:0/20:2)-H | 1_Plasmanyl-PE(O-16:0/20:3)-H | 1_Plasmenyl-PE(P-20:1/16:1)-H | 1_Plasmanyl-PE(O-18:0/18:3)-H	ether-PE	NA	NA	LipidMatch	23.1377	23.1	22.7917	0.0376848	0.346	0.308315	0.810864	0.0229497	0.0823256	0.859232	0.0481574	0.335642
1_LPC(22:6)+HCO2	LPC	22	6	LipidMatch	15.9105	16.0204	15.5633	-0.109952	0.34716	0.457113	0.682962	0.158984	0.047548	0.758288	0.234784	0.265917
PC(O-38:2) / PC(P-38:1)	Ether-PC	NA	NA	MRM	18.7842	18.4117	18.4329	0.372451	0.351235	-0.0212158	0.109998	0.301779	0.946296	0.185066	0.399723	0.96888
1_Plasmanyl-PC(O-16:1/18:0)+HCO2 | 1_Plasmenyl-PC(P-16:0/18:0)+HCO2 | 1_Plasmanyl-PC(O-16:0/18:1)+HCO2 | 1_Plasmanyl-PC(O-18:1/16:0)+HCO2 | 1_Plasmenyl-PC(P-18:0/16:0)+HCO2 | 1_Plasmanyl-PC(O-18:0/16:1)+HCO2 | 1_Plasmanyl-PS(O-20:0/17:0)-H	ether-PC	NA	NA	LipidMatch	18.8056	17.7446	18.4484	1.06096	0.357196	-0.703764	0.0718434	0.410344	0.133647	0.136457	0.506148	0.40221
PI 38:5	PI	38	5	MRM	17.0207	17.146	16.6615	-0.125224	0.359224	0.484448	0.755699	0.309287	0.199944	0.812526	0.406107	0.488673
PC 38:2	PC	38	2	MRM	19.0726	18.7101	18.7105	0.362505	0.362071	-0.000434312	0.158738	0.152538	0.998773	0.239694	0.225816	0.998773
1_TG(18:0_18:1_20:4)+Na | 1_TG(16:0_18:1_22:4)+Na | 1_TG(18:1_18:1_20:3)+Na | 1_TG(18:1_18:2_20:2)+Na | 1_TG(16:0_20:1_20:4)+Na | 1_TG(18:1_18:3_20:1)+Na | 1_TG(16:0_18:0_22:5)+Na | 1_TG(18:0_18:2_20:3)+Na | 1_TG(18:0_18:3_20:2)+Na | 1_TG(18:0_18:0_20:5)+Na | 1_TG(16:0_20:2_20:3)+Na | 1_TG(18:0_18:4_20:1)+Na | 1_TG(16:0_18:2_22:3)+Na | 1_TG(18:2_18:2_20:1)+Na	TG	56	5	LipidMatch	20.5665	19.6361	20.1895	0.930346	0.376936	-0.55341	0.11414	0.574395	0.473984	0.188361	0.65583	0.721124
TG 54:2; TG(18:0/18:1/18:1); [M+NH4]+	TG	54	2	MS-DIAL	24.4877	23.8927	24.1105	0.595029	0.377201	-0.217828	0.142608	0.342131	0.584716	0.219733	0.440612	0.792224
1_TG(18:1_18:1_20:4)+NH4 | 1_TG(16:0_18:1_22:5)+NH4 | 1_TG(18:0_18:2_20:4)+NH4 | 1_TG(16:0_20:2_20:4)+NH4 | 1_TG(18:0_18:1_20:5)+NH4 | 1_TG(18:1_18:2_20:3)+NH4 | 1_TG(16:1_20:1_20:4)+NH4 | 1_TG(16:1_18:1_22:4)+NH4 | 1_TG(18:1_18:3_20:2)+NH4 | 1_TG(18:1_18:4_20:1)+NH4 | 1_TG(16:1_18:0_22:5)+NH4 | 1_TG(16:0_18:0_22:6)+NH4 | 1_TG(16:0_18:2_22:4)+NH4 | 1_TG(16:0_20:1_20:5)+NH4 | 1_TG(16:0_20:3_20:3)+…	TG	56	6	LipidMatch	21.9044	21.4897	21.5177	0.414711	0.386707	-0.0280045	0.212871	0.499085	0.961924	0.298316	0.591073	0.976806
1_TG(17:1_18:0_22:1)+NH4 | 1_TG(17:1_17:1_23:0)+NH4 | 1_TG(15:1_20:0_22:1)+NH4	TG	57	2	LipidMatch	23.0336	22.5791	22.6388	0.454545	0.394774	-0.0597714	0.254953	0.282759	0.85146	0.346828	0.380371	0.926634
PC(O-32:0)	Ether-PC	NA	NA	MRM	24.686	24.3699	24.2836	0.31606	0.402337	0.0862778	0.0855207	0.120379	0.685299	0.155586	0.187395	0.8581
SM 18:1/20:1	SM	38	2	MRM	18.8519	18.5735	18.4452	0.278367	0.406727	0.128361	0.406323	0.109296	0.692262	0.514506	0.174181	0.859536
1_TG(18:0_18:1_22:5)+NH4 | 1_TG(18:1_20:1_20:4)+NH4 | 1_TG(18:1_18:1_22:4)+NH4 | 1_TG(18:1_20:2_20:3)+NH4 | 1_TG(18:1_18:2_22:3)+NH4 | 1_TG(18:0_18:2_22:4)+NH4 | 1_TG(18:0_20:2_20:4)+NH4 | 1_TG(16:0_20:2_22:4)+NH4 | 1_TG(18:0_20:1_20:5)+NH4 | 1_TG(18:0_20:3_20:3)+NH4 | 1_TG(14:0_22:2_22:4)+NH4 | 1_TG(16:0_20:1_22:5)+NH4 | 1_TG(18:0_18:0_22:6)+NH4 | 1_TG(16:1_20:1_22:4)+NH4 | 1_TG(14:0_22:1_22:5)+…	TG	58	6	LipidMatch	20.2767	19.8141	19.868	0.46257	0.40863	-0.0539397	0.245724	0.442782	0.923798	0.33808	0.534881	0.961901
1_LPC(14:0)+H | 1_LPE(17:0)+H	LPC	14	0	LipidMatch	19.8846	19.9325	19.4731	-0.0478897	0.411463	0.459352	0.896875	0.248373	0.25471	0.921279	0.340175	0.55741
SM 18:1/24:0	SM	42	1	MRM	22.6837	22.7533	22.2533	-0.0696089	0.430375	0.499984	0.709137	0.0269633	0.0159009	0.774718	0.0544676	0.146047
TG 56:3; TG(18:1/18:1/20:1); [M+NH4]+	TG	56	3	MS-DIAL	21.7665	21.1726	21.331	0.593886	0.435525	-0.15836	0.147213	0.280032	0.706437	0.224537	0.377543	0.869018
1_Plasmenyl-PE(P-16:0/20:4)+H | 1_Plasmenyl-PE(P-18:1/18:3)+H | 1_Plasmenyl-PE(P-16:1/20:3)+H | 3_Plasmanyl-PE(36:5)+H	ether-PE	NA	NA	LipidMatch	25.1037	25.3177	24.6527	-0.214043	0.45098	0.665023	0.495897	0.148728	0.0903933	0.596657	0.22126	0.343196
LPC 26:0	LPC	26	0	MRM	18.8072	19.2628	18.3412	-0.455637	0.465981	0.921618	0.366129	0.334139	0.132944	0.474554	0.43309	0.40221
Cer[NDS] 34:0; Cer[NDS](d18:0/16:0); [M-H]-	DHCer	34	0	MS-DIAL	20.2749	21.2338	19.8033	-0.95888	0.471622	1.4305	0.004113	0.340763	0.0164991	0.016452	0.439788	0.146047
PC 36:0	PC	36	0	MRM	19.9373	19.9937	19.4637	-0.0563348	0.473583	0.529918	0.752536	0.0662589	0.0576948	0.811664	0.115666	0.280345
1_SM(d17:0/18:1)+HCO2 | 1_SM(d18:1/17:0)+HCO2 | 1_SM(d18:0/17:1)+HCO2 | 1_SM(d19:0/16:1)+HCO2 | 1_SM(d20:1/15:0)+HCO2 | 1_SM(d17:1/18:0)+HCO2 | 1_SM(d21:0/14:1)+HCO2 | 3_SM(35:1)+HCO2	SM	35	1	LipidMatch	21.6742	21.6831	21.1863	-0.00896822	0.487847	0.496815	0.977755	0.0676339	0.068594	0.982635	0.117726	0.302414
PE 34:1; PE(16:0/18:1); [M-H]-	PE	34	1	MS-DIAL	22.9316	22.2656	22.4429	0.665903	0.488653	-0.17725	7.47478e-05	0.093635	0.521515	0.000981472	0.152518	0.742912
PE(O-36:1) / PE(P-36:0)	Ether-PE	NA	NA	MRM	17.3809	16.8043	16.8912	0.576597	0.489724	-0.0868727	0.0294996	0.0372794	0.6422	0.0758202	0.0712555	0.828822
LysoPI 18:1; LysoPI 18:1; [M-H]-	LPI	18	1	MS-DIAL	20.6173	20.0333	20.1077	0.583975	0.509577	-0.0743983	0.0303388	0.0683776	0.742402	0.0773191	0.118678	0.88444
SM 35:1; SM(d16:1/19:0); [M+H]+	SM	35	1	MS-DIAL	23.4906	23.7048	22.9804	-0.214271	0.510182	0.724453	0.553128	0.146496	0.0581698	0.645471	0.219563	0.280345
PC 30:0	PC	30	0	MRM	24.5705	24.6204	24.0503	-0.0498757	0.520235	0.570111	0.781821	0.0130068	0.000750334	0.835787	0.0315507	0.045282
1_PS(18:0_20:3)+H | 1_PS(18:2_20:1)+H | 1_PS(16:0_22:3)+H | 1_PS(18:1_20:2)+H | 3_PS(38:3)+H | 1_OxPC(20:3_16:1(OO)) | 1_OxPC(18:2_18:2(OOH)) | 1_OxPC(18:2_18:1(Ke,OH)) | 1_OxPC(20:2(OH)_16:1(Ke)) | 1_OxPC(20:2(OH)_16:1(CHO)) | 1_OxPC(16:1(Ke)_20:1(Ke)) | 1_OxPC(20:1(Ke)_16:1(CHO)) | 1_OxPC(22:2(OH)_14:1(Ke)) | 1_OxPC(22:2(OH)_14:1(CHO)) | 1_OxPC(14:1(Ke)_22:1(Ke)) | 1_OxPC(22:1(Ke)_14:1(CHO)) | …	PS	38	3	LipidMatch	21.0739	21.311	20.537	-0.237091	0.536958	0.774049	0.644473	0.29493	0.204333	0.717744	0.39411	0.488673
PE(O-34:0)	Ether-PE	NA	NA	MRM	17.0046	16.2254	16.4651	0.779187	0.539555	-0.239632	0.00986655	0.0164119	0.369468	0.0329248	0.0376912	0.651634
SM 18:1/18:0	SM	36	1	MRM	23.0825	22.6428	22.538	0.439661	0.544533	0.104871	0.250216	0.0261541	0.753436	0.342699	0.0530103	0.88477
1_PI(16:0_18:1)-H | 1_PI(16:1_18:0)-H | 1_PI(17:0_17:1)-H	PI	34	1	LipidMatch	23.4414	22.727	22.8895	0.714398	0.551891	-0.162507	0.000321142	0.0275807	0.453839	0.00265712	0.0554701	0.707474
1_TG(16:0_18:1_22:5)+Na | 1_TG(18:1_18:1_20:4)+Na | 1_TG(16:0_18:0_22:6)+Na | 1_TG(16:0_20:3_20:3)+Na | 1_TG(16:1_18:0_22:5)+Na | 1_TG(18:0_18:1_20:5)+Na | 1_TG(18:0_18:3_20:3)+Na	TG	56	6	LipidMatch	20.7698	20.0039	20.2144	0.765881	0.555435	-0.210446	0.132174	0.413736	0.75243	0.208441	0.508954	0.88477
PE 35:1; PE(17:0/18:1); [M-H]-	PE	35	1	MS-DIAL	20.326	19.7884	19.7694	0.537533	0.556527	0.0189942	0.0196369	0.0176082	0.891057	0.0559466	0.0398328	0.95088
SM 36:1; SM(d16:1/20:0); [M+H]+	SM	36	1	MS-DIAL	24.7709	24.5119	24.2109	0.258927	0.559933	0.301007	0.521735	0.0552198	0.482215	0.617898	0.0987242	0.722761
PC(O-34:0)	Ether-PC	NA	NA	MRM	22.9556	22.5	22.392	0.455558	0.563583	0.108025	0.0263541	0.0200813	0.571711	0.0701229	0.0439459	0.783556
1_TG(12:0_24:1_24:1)+NH4	TG	60	2	LipidMatch	22.3108	21.6067	21.7472	0.704163	0.563659	-0.140505	0.0357862	0.124932	0.693037	0.0885855	0.193982	0.859536
1_LPA(18:0)-H	LPA	18	0	LipidMatch	18.1922	17.968	17.6272	0.224224	0.565021	0.340797	0.783693	0.340405	0.59586	0.836308	0.439788	0.792731
PE 34:1	PE	34	1	MRM	20.9196	20.3148	20.3451	0.604794	0.574521	-0.0302729	0.00655525	0.0773907	0.926438	0.0239962	0.131673	0.961901
1_Plasmenyl-PE(P-16:0/20:3)+H | 1_Plasmenyl-PE(P-18:1/18:2)+H | 1_Plasmenyl-PE(P-18:0/18:3)+H | 3_Plasmanyl-PE(36:4)+H | 1_Plasmenyl-PC(P-16:1/17:2)+H	ether-PE	NA	NA	LipidMatch	23.6061	23.3153	23.0267	0.290834	0.579424	0.288589	0.688584	0.416956	0.372053	0.758898	0.510105	0.651634
TG 50:1; TG(16:0/16:0/18:1); [M+Na]+	TG	50	1	MS-DIAL	23.217	22.6546	22.6331	0.562441	0.583884	0.021443	0.0601426	0.0950611	0.946655	0.119779	0.154347	0.96888
PC(O-34:1) / PC(P-34:0)	Ether-PC	NA	NA	MRM	23.6732	23.061	23.0813	0.612215	0.591943	-0.020272	0.00122679	0.00887869	0.911257	0.00692117	0.0230109	0.958833
TG 50:1; TG(16:0/16:0/18:1); [M+Na]+	TG	50	1	MS-DIAL	23.1699	22.5244	22.5762	0.645498	0.593681	-0.0518178	0.0653083	0.130467	0.882668	0.12643	0.200514	0.945269
1_PC(14:0_18:2)+H | 1_PC(16:1_16:1)+H | 1_PC(14:1_18:1)+H | 1_PMeOH(16:1_20:2)+NH4 | 1_PEtOH(16:1_19:2)+NH4 | 1_PMeOH(14:0_22:3)+NH4 | 3_PMeOH(36:3)+NH4 | 3_PEtOH(35:3)+NH4	PC	32	2	LipidMatch	25.5723	24.8912	24.9765	0.681107	0.595833	-0.0852734	0.0934823	0.135339	0.747396	0.166068	0.204875	0.88477
TG 52:2; TG(16:0/18:1/18:1); [M+NH4]+	TG	52	2	MS-DIAL	25.8656	25.4288	25.263	0.436749	0.602524	0.165775	0.252618	0.0734144	0.572623	0.345207	0.125972	0.783556
SM 36:2; SM(d16:1/20:1); [M+H]+	SM	36	2	MS-DIAL	22.4063	22.2673	21.8012	0.138943	0.605046	0.466103	0.6138	0.0521664	0.18623	0.69426	0.094706	0.460995
PI 32:0	PI	32	0	MRM	19.3579	17.8759	18.7428	1.48205	0.615128	-0.866926	0.00131192	0.30244	0.172206	0.00713038	0.399723	0.446406
1_LPI(22:5)-H	LPI	22	5	LipidMatch	15.1768	15.0622	14.5547	0.114518	0.622046	0.507528	0.850807	0.369829	0.490561	0.890619	0.46634	0.729799
PE(O-36:3) / PE(P-36:2)	Ether-PE	NA	NA	MRM	16.6677	16.2205	16.0455	0.447216	0.62221	0.174994	0.0353472	0.00162597	0.323728	0.0878589	0.00602508	0.607584
SM 18:1/20:0	SM	38	1	MRM	21.6751	21.1211	21.034	0.554018	0.641133	0.0871155	0.127318	0.00565386	0.784314	0.202903	0.0156648	0.897543
1_LPE(24:0)+H | 1_LPC(21:0)+H | 3_Plasmanyl-PE(24:0)+H	LPE	24	0	LipidMatch	18.9743	19.2829	18.3218	-0.308544	0.652516	0.96106	0.485276	0.416813	0.213352	0.587167	0.510105	0.497716
1_TG(18:1_18:1_23:0)+NH4	TG	59	2	LipidMatch	21.9024	21.1618	21.2478	0.740639	0.654566	-0.0860731	0.0252041	0.0604287	0.792777	0.067659	0.106722	0.897543
1_TG(18:0_18:1_20:4)+NH4 | 1_TG(16:0_18:1_22:4)+NH4 | 1_TG(16:0_20:1_20:4)+NH4 | 1_TG(18:1_18:1_20:3)+NH4 | 1_TG(18:1_18:2_20:2)+NH4 | 1_TG(16:1_20:0_20:4)+NH4 | 1_TG(14:0_20:4_22:1)+NH4 | 1_TG(18:1_18:3_20:1)+NH4 | 1_TG(16:1_18:1_22:3)+NH4 | 1_TG(18:0_18:2_20:3)+NH4 | 1_TG(16:0_18:0_22:5)+NH4 | 1_TG(16:1_18:0_22:4)+NH4 | 1_TG(16:0_20:2_20:3)+NH4 | 1_TG(18:0_18:3_20:2)+NH4 | 1_TG(18:0_18:0_20:5)+…	TG	56	5	LipidMatch	21.9206	20.9164	21.2564	1.00421	0.664185	-0.340023	0.0538923	0.276349	0.617239	0.112245	0.373432	0.810462
PE(O-36:5) / PE(P-36:4)	Ether-PE	NA	NA	MRM	17.0955	16.7028	16.4169	0.392746	0.678607	0.285861	0.121972	0.00175186	0.211856	0.196982	0.00629834	0.497716
TG 55:2; TG(18:1/18:1/19:0); [M+NH4]+	TG	55	2	MS-DIAL	23.9214	23.5249	23.2398	0.396513	0.681617	0.285105	0.267586	0.0370077	0.302463	0.36153	0.0711868	0.598976
TG 56:4; TG(18:0/18:1/20:3); [M+NH4]+	TG	56	4	MS-DIAL	21.7449	20.8888	21.0556	0.856128	0.689348	-0.16678	0.0288606	0.114369	0.721134	0.0745009	0.180362	0.869997
PE 34:3	PE	34	3	MRM	15.8251	15.3385	15.1299	0.486569	0.695165	0.208596	0.15168	0.0307094	0.593706	0.230187	0.0604185	0.792731
LysoPE 16:1; [M+H]+	LPE	16	1	MS-DIAL	18.8106	18.058	18.1111	0.752561	0.69952	-0.0530406	0.117702	0.015478	0.907869	0.19214	0.0359567	0.958833
1_TG(18:1_18:2_22:0)+NH4 | 1_TG(16:1_18:1_24:1)+NH4 | 1_TG(18:1_18:1_22:1)+NH4 | 1_TG(18:0_18:1_22:2)+NH4 | 1_TG(18:1_20:0_20:2)+NH4 | 1_TG(16:0_18:2_24:1)+NH4 | 1_TG(17:2_18:1_23:0)+NH4 | 1_TG(18:1_20:1_20:1)+NH4 | 1_TG(18:0_18:2_22:1)+NH4 | 1_TG(16:1_18:2_24:0)+NH4 | 1_TG(17:0_17:2_24:1)+NH4 | 1_TG(16:1_20:1_22:1)+NH4 | 1_TG(16:1_20:2_22:0)+NH4 | 1_TG(17:0_18:3_23:0)+NH4 | 1_TG(16:0_20:2_22:1)+…	TG	58	3	LipidMatch	20.218	18.7302	19.5176	1.48778	0.70041	-0.787373	0.0347575	0.312762	0.35199	0.0867502	0.40978	0.641204
1_TG(18:0_18:1_20:4)+NH4 | 1_TG(16:0_18:1_22:4)+NH4 | 1_TG(18:1_18:1_20:3)+NH4 | 1_TG(16:0_20:1_20:4)+NH4 | 1_TG(18:1_18:2_20:2)+NH4 | 1_TG(16:1_20:0_20:4)+NH4 | 1_TG(18:1_18:3_20:1)+NH4 | 1_TG(14:0_20:4_22:1)+NH4 | 1_TG(16:1_18:1_22:3)+NH4 | 1_TG(18:0_18:2_20:3)+NH4 | 1_TG(16:0_18:0_22:5)+NH4 | 1_TG(16:1_18:0_22:4)+NH4 | 1_TG(16:0_20:2_20:3)+NH4 | 1_TG(18:0_18:3_20:2)+NH4 | 1_TG(18:0_18:0_20:5)+…	TG	56	5	LipidMatch	21.7721	20.9585	21.07	0.813645	0.702173	-0.111473	0.0188808	0.180098	0.837356	0.0540475	0.259616	0.917687
1_TG(14:0_22:0_22:2)+NH4 | 1_TG(16:0_20:0_22:2)+NH4 | 1_TG(18:1_18:1_22:0)+NH4	TG	58	2	LipidMatch	23.6449	23.4224	22.936	0.222463	0.708896	0.486433	0.524258	0.044156	0.0710467	0.619389	0.0828268	0.306516
1_So(d18:0)+H	So	18	0	LipidMatch	20.0058	19.3448	19.2908	0.660938	0.714938	0.0540001	0.452807	0.465663	0.948027	0.554758	0.559165	0.96888
PI 35:1; PI(17:0/18:1); [M-H]-	PI	35	1	MS-DIAL	19.9616	18.9833	19.2463	0.978238	0.715287	-0.26295	0.00186662	0.0203464	0.229951	0.00909223	0.0442059	0.527349
PC(O-32:1) / PC(P-32:0)	Ether-PC	NA	NA	MRM	21.5198	20.96	20.7955	0.55978	0.724314	0.164535	0.00670833	0.0186498	0.543995	0.0242625	0.0415738	0.760586
1_TG(16:0_18:1_22:6)+Na | 1_TG(18:1_18:2_20:4)+Na | 1_TG(16:0_20:3_20:4)+Na | 1_TG(18:1_18:3_20:3)+Na | 1_TG(18:1_18:1_20:5)+Na | 1_TG(16:1_18:1_22:5)+Na | 1_TG(16:0_18:2_22:5)+Na | 1_TG(18:0_18:3_20:4)+Na | 1_TG(16:1_18:0_22:6)+Na | 1_TG(18:0_18:2_20:5)+Na | 1_TG(18:2_18:2_20:3)+Na | 1_TG(18:0_18:4_20:3)+Na | 1_TG(16:1_20:3_20:3)+Na	TG	56	7	LipidMatch	21.0965	20.6222	20.3703	0.474377	0.726189	0.251812	0.277201	0.211022	0.674938	0.37124	0.296412	0.85285
TG 56:7; TG(16:0/18:1/22:6); [M+NH4]+	TG	56	7	MS-DIAL	21.4093	20.5222	20.6719	0.887087	0.737445	-0.149642	0.114564	0.382393	0.860013	0.188547	0.480178	0.93091
PE(O-36:0)	Ether-PE	NA	NA	MRM	14.4796	13.8053	13.7348	0.674386	0.744854	0.0704678	0.034449	0.00123301	0.794709	0.0866967	0.0049649	0.897543
SM d18:0/24:0	SM	42	0	MRM	21.279	21.4741	20.5334	-0.195102	0.745606	0.940708	0.422394	0.0210848	0.0131033	0.531513	0.0452934	0.145505
1_PE(18:1_24:1)-H | 1_PE(18:2_24:0)-H | 1_DMPE(18:2_22:0)-H	PE	42	2	LipidMatch	17.9319	16.6365	17.1812	1.29544	0.75071	-0.544727	0.0012992	0.0491405	0.204693	0.00713038	0.0904904	0.488673
Cer d18:1/C22:6	Cer	40	7	MRM	14.6442	14.4278	13.8828	0.2164	0.761419	0.545018	0.569492	0.0826969	0.285684	0.658953	0.138647	0.590935
PE(O-36:4) / PE(P-36:3)	Ether-PE	NA	NA	MRM	16.8505	15.6731	16.0659	1.17737	0.784553	-0.392819	0.000804451	0.022967	0.250671	0.00511514	0.0481574	0.552846
SM d18:0/22:0	SM	40	0	MRM	20.5968	20.5268	19.7978	0.0700465	0.799043	0.728996	0.74251	0.00324005	0.0127172	0.802283	0.010246	0.144929
PC 38:1	PC	38	1	MRM	16.9647	16.4663	16.1575	0.49831	0.807194	0.308884	0.0496724	0.00252545	0.236455	0.10715	0.00838115	0.536045
LysoPI 16:0; LysoPI 16:0; [M-H]-	LPI	16	0	MS-DIAL	20.7396	20.6823	19.932	0.0573231	0.807525	0.750202	0.850131	0.0454541	0.0974065	0.890619	0.0844747	0.350135
PI 35:2; PI(17:0/18:2); [M-H]-	PI	35	2	MS-DIAL	18.5461	18.2887	17.7321	0.257398	0.813995	0.556598	0.384976	0.0121675	0.0186606	0.494735	0.0302436	0.154397
PI 38:1	PI	38	1	MRM	17.7947	17.0629	16.9778	0.731809	0.816864	0.0850546	0.000341759	0.000922126	0.646574	0.00271609	0.00386781	0.832689
1_TG(18:1_18:2_24:1)+NH4 | 1_TG(18:1_18:3_24:0)+NH4 | 1_TG(18:1_20:3_22:0)+NH4 | 1_TG(18:1_20:2_22:1)+NH4 | 1_TG(18:1_20:0_22:3)+NH4 | 1_TG(18:2_18:2_24:0)+NH4 | 1_TG(18:2_20:1_22:1)+NH4 | 1_TG(16:1_20:2_24:1)+NH4 | 1_TG(18:2_20:2_22:0)+NH4 | 1_TG(16:0_20:3_24:1)+NH4 | 1_TG(18:0_18:3_24:1)+NH4 | 1_TG(14:0_22:3_24:1)+NH4 | 1_TG(16:1_20:3_24:0)+NH4 | 1_TG(16:1_18:3_26:0)+NH4 | 1_TG(16:1_22:0_22:3)+…	TG	60	4	LipidMatch	20.3961	19.4448	19.5788	0.951317	0.817337	-0.13398	0.00419212	0.0372561	0.738689	0.0166187	0.0712555	0.881755
Cer d18:0/C16:0	DHCer	34	0	MRM	17.9301	18.4729	17.1049	-0.542734	0.825191	1.36792	0.0830518	0.0921173	0.0138631	0.152937	0.152019	0.145505
1_TG(14:0_16:1_18:1)+NH4 | 1_TG(16:0_16:1_16:1)+NH4 | 1_TG(14:0_16:0_18:2)+NH4 | 1_TG(12:0_18:1_18:1)+NH4 | 1_TG(15:1_16:0_17:1)+NH4 | 1_TG(14:0_17:1_17:1)+NH4	TG	48	2	LipidMatch	16.8698	16.1198	16.0323	0.750016	0.837436	0.0874199	0.447386	0.431464	0.905471	0.5526	0.524354	0.958833
1_TG(18:0_18:2_20:1)+NH4	TG	56	3	LipidMatch	23.42	22.8726	22.5697	0.54733	0.850302	0.302972	0.141017	0.0103441	0.301724	0.218396	0.0262514	0.598976
1_TG(10:0_10:0_18:2)+NH4 | 1_TG(10:0_14:1_14:1)+NH4	TG	38	2	LipidMatch	13.1438	10.3254	12.2932	2.81843	0.850687	-1.96774	0.016902	0.501787	0.101708	0.0489591	0.593111	0.355097
1_LPC(16:1)+Na	LPC	16	1	LipidMatch	21.655	20.4122	20.7995	1.24285	0.855541	-0.387308	0.0363361	0.0447807	0.413268	0.0888542	0.0834926	0.682761
1_TG(18:1_18:2_22:6)+Na | 1_TG(18:1_20:4_20:4)+Na | 1_TG(18:2_20:3_20:4)+Na | 1_TG(18:1_20:3_20:5)+Na | 1_TG(16:0_20:3_22:6)+Na | 1_TG(18:1_18:3_22:5)+Na | 1_TG(16:0_20:4_22:5)+Na | 1_TG(18:0_20:4_20:5)+Na | 1_TG(18:0_18:3_22:6)+Na | 1_TG(18:2_18:3_22:4)+Na | 1_TG(18:2_18:2_22:5)+Na | 1_TG(16:0_20:5_22:4)+Na | 1_TG(18:3_20:3_20:3)+Na | 1_TG(14:0_22:4_22:5)+Na	TG	58	9	LipidMatch	18.0038	17.2173	17.1327	0.786519	0.871105	0.0845858	0.445762	0.421669	0.944889	0.552144	0.514521	0.96888
1_Cer-NDS(d18:0/16:0)+C2H3O2 | 1_Cer-NDS(d20:0/14:0)+C2H3O2	DHCer	34	0	LipidMatch	20.5329	21.5878	19.6563	-1.05486	0.876596	1.93146	0.00379967	0.327799	0.0493185	0.0159375	0.425786	0.273288
Cer d18:1/C20:1	Cer	38	2	MRM	14.8367	13.2102	13.9585	1.62659	0.87828	-0.748307	0.000723003	0.0795885	0.151296	0.00500775	0.134654	0.420194
1_LPS(18:1)-H	LPS	18	1	LipidMatch	18.1119	17.3592	17.2263	0.75262	0.885604	0.132984	0.00424549	0.000812771	0.510561	0.0166187	0.00350653	0.741264
PC(O-36:1) / PC(P-36:0)	Ether-PC	NA	NA	MRM	22.2562	21.6384	21.3705	0.617768	0.885682	0.267914	0.00942331	0.00243683	0.211517	0.0316565	0.00813175	0.497716
PG 18:2/18:0	PG	36	2	MRM	16.1269	15.3347	15.2341	0.792222	0.892805	0.100583	0.00152388	0.000254796	0.66479	0.00789818	0.00150544	0.845333
PG 18:1/16:1	PG	34	2	MRM	14.6962	14.0502	13.7888	0.646026	0.907425	0.261399	0.00192007	0.00636806	0.377728	0.00911111	0.0174041	0.655596
PI 32:0; PI(16:0/16:0); [M-H]-	PI	32	0	MS-DIAL	20.8385	19.2855	19.9145	1.55297	0.923967	-0.629002	0.000138904	0.0924097	0.249172	0.00152714	0.152086	0.552846
PI 34:2	PI	34	2	MRM	14.8459	15.2	13.9117	-0.3541	0.934167	1.28827	0.293935	0.000475975	0.00311871	0.389335	0.00228166	0.0935569
1_PI(18:2_22:1)-H | 1_PI(18:1_22:2)-H | 1_PI(18:0_22:3)-H	PI	40	3	LipidMatch	18.6192	18.4449	17.6836	0.174339	0.935638	0.761298	0.186043	0.0304855	0.0674212	0.268185	0.0601739	0.300499
1_TG(18:1_20:3_20:4)+Na | 1_TG(18:1_18:1_22:6)+Na | 1_TG(18:1_18:2_22:5)+Na | 1_TG(18:0_18:2_22:6)+Na | 1_TG(18:1_20:2_20:5)+Na | 1_TG(18:2_20:2_20:4)+Na | 1_TG(18:0_20:4_20:4)+Na | 1_TG(16:0_20:2_22:6)+Na | 1_TG(18:0_20:3_20:5)+Na | 1_TG(16:0_20:3_22:5)+Na | 1_TG(18:2_20:3_20:3)+Na	TG	58	8	LipidMatch	19.2701	18.7105	18.3339	0.559603	0.936271	0.376667	0.607264	0.46334	0.793645	0.691713	0.557485	0.897543
1_TG(16:0_18:2_22:6)+Na | 1_TG(16:1_18:1_22:6)+Na | 1_TG(16:0_18:3_22:5)+Na | 1_TG(16:0_20:3_20:5)+Na | 1_TG(16:0_20:4_20:4)+Na | 1_TG(16:1_18:2_22:5)+Na | 1_TG(18:1_18:2_20:5)+Na | 1_TG(14:0_20:2_22:6)+Na | 1_TG(18:1_18:3_20:4)+Na | 1_TG(16:1_20:3_20:4)+Na | 1_TG(17:1_17:1_22:6)+Na | 1_TG(16:1_20:2_20:5)+Na | 1_TG(18:2_18:3_20:3)+Na | 1_TG(18:2_18:2_20:4)+Na | 1_TG(18:2_18:4_20:2)+Na | 1_TG(18:1…	TG	56	8	LipidMatch	19.61	18.5535	18.6654	1.05653	0.944589	-0.111942	0.309789	0.219216	0.915883	0.407653	0.304383	0.960405
Plasmenyl-PE 40:6; PE(P-18:0/22:6); [M-H]-	ether-PE	NA	NA	MS-DIAL	22.3848	23.0441	21.4325	-0.659266	0.952278	1.61154	0.111289	0.0597705	0.00723219	0.185175	0.106181	0.118494
1_TG(16:0_18:1_24:1)+Na | 1_TG(18:0_18:1_22:1)+Na	TG	58	2	LipidMatch	18.6102	17.3663	17.6525	1.24394	0.957727	-0.286213	0.00353586	0.084775	0.614507	0.0150399	0.141448	0.810398
1_PI(16:0_18:3)-H | 1_PI(16:1_18:2)-H | 1_PI(14:0_20:3)-H	PI	34	3	LipidMatch	17.1924	17.0821	16.2277	0.11026	0.964649	0.854389	0.766144	0.000669346	0.0527125	0.82048	0.00295099	0.277043
SM d18:0/16:0	SM	34	0	MRM	25.5225	25.37	24.5555	0.152583	0.967033	0.81445	0.387882	0.00453508	0.015123	0.496358	0.013163	0.146047
PC(O-36:0)	Ether-PC	NA	NA	MRM	19.9411	19.3488	18.9719	0.592349	0.969229	0.37688	0.0401005	0.00609164	0.132708	0.0932955	0.0167243	0.40221
SM 18:1/26:1	SM	44	2	MRM	20.5813	19.1935	19.6076	1.38775	0.97373	-0.414018	0.00024214	0.0577975	0.415162	0.00225004	0.102978	0.682761
TG 50:1; TG(16:0/16:0/18:1); [M+NH4]+	TG	50	1	MS-DIAL	24.5176	23.7856	23.5431	0.732024	0.974462	0.242438	0.0504098	0.0188252	0.480647	0.107588	0.04165	0.722761
TG 50:3; TG(16:0/16:1/18:2); [M+NH4]+	TG	50	3	MS-DIAL	22.6949	21.9825	21.7153	0.712428	0.97958	0.267152	0.235451	0.1699	0.73445	0.324686	0.246682	0.880175
1_LPC(16:1)+H	LPC	16	1	LipidMatch	24.2371	23.1583	23.2547	1.07874	0.982355	-0.0963835	0.0848679	0.0161117	0.862668	0.154865	0.037143	0.932113
TG 56:2; TG(18:1/18:1/20:0); [M+NH4]+	TG	56	2	MS-DIAL	24.3986	23.9315	23.4057	0.467049	0.992886	0.525837	0.133725	0.00403904	0.0161593	0.209792	0.0119004	0.146047
1_PS(18:0_18:2)+H | 1_PS(18:1_18:1)+H | 1_PS(16:0_20:2)+H | 3_PS(36:2)+H | 1_OxPC(18:2_16:1(OO)) | 1_OxPC(18:1_16:1(COOH))+H | 1_OxPC(18:1_16:1(Ke,OH)) | 1_OxPC(18:1(OH)_16:1(CHO)) | 1_OxPC(18:0_16:2(COOH))+H | 1_OxPC(18:1(OH)_16:1(Ke)) | 1_OxPC(20:2_14:0(COOH))+H | 1_OxPC(20:2_14:1(OO)) | 1_OxPC(16:1_18:2(OOH)) | 1_OxPC(16:1_18:1(Ke,OH)) | 1_OxPC(25:0_9:2(COOH))+H | 1_OxPC(24:1(OH)_10:1(CHO)) | …	PS	36	2	LipidMatch	23.1531	22.3765	22.1533	0.776592	0.99975	0.223158	0.0093414	0.00396938	0.504546	0.0316565	0.0117525	0.741264
1_LPE(24:1)+H	LPE	24	1	LipidMatch	18.2366	17.1883	17.2333	1.04831	1.00329	-0.0450192	0.000865894	0.0733119	0.930111	0.00533673	0.125972	0.961964
PC 32:2	PC	32	2	MRM	20.4594	19.7402	19.4552	0.719172	1.00422	0.285045	0.000398238	2.23255e-05	0.134428	0.00312384	0.000189924	0.40221
HexCer d18:1/C24:1	Cer	42	2	MRM	16.7825	17.103	15.767	-0.320552	1.01544	1.33599	0.75783	0.344063	0.198398	0.813018	0.442158	0.487122
1_TG(16:1_18:0_20:0)+NH4	TG	54	1	LipidMatch	22.6148	22.0596	21.5871	0.555126	1.02764	0.47251	0.0416711	0.00184227	0.0567238	0.0947895	0.00657955	0.280345
1_Plasmenyl-PE(P-16:0/22:6)+H | 1_Plasmenyl-PE(P-18:1/20:5)+H | 1_Plasmenyl-PE(P-16:1/22:5)+H	ether-PE	NA	NA	LipidMatch	24.3475	24.4651	23.3072	-0.117519	1.04038	1.1579	0.688706	0.0241328	0.00933576	0.758898	0.0499186	0.134947
TG 50:1; TG(16:0/16:0/18:1); [M+NH4]+	TG	50	1	MS-DIAL	24.5671	23.7502	23.5205	0.816916	1.0466	0.22968	0.091004	0.0336854	0.61195	0.163591	0.0650032	0.809116
PC 32:1	PC	32	1	MRM	24.4838	23.747	23.4149	0.736794	1.06894	0.332151	0.000149318	1.34008e-05	0.0794333	0.00152861	0.000129804	0.330302
1_TG(17:1_18:0_18:1)+NH4 | 1_TG(17:0_18:1_18:1)+NH4 | 1_TG(15:1_18:1_20:0)+NH4	TG	53	2	LipidMatch	22.0873	21.6622	21.0142	0.425091	1.07313	0.648042	0.309562	0.0134007	0.0676194	0.407653	0.0321192	0.300499
PE 32:0	PE	32	0	MRM	17.7178	16.8568	16.644	0.861026	1.07383	0.212805	0.000271628	2.12232e-05	0.311402	0.0023858	0.000183499	0.602843
PC 35:3; PC(13:0/22:3); [M+H]+	PC	35	3	MS-DIAL	22.7207	22.1726	21.6202	0.548108	1.10049	0.552381	0.118941	0.00507203	0.0399231	0.19312	0.0143154	0.240285
1_Plasmanyl-PC(O-24:1/18:1)+H | 1_Plasmenyl-PC(P-24:1/18:0)+H | 1_Plasmenyl-PC(P-24:0/18:1)+H | 1_Plasmenyl-PC(P-18:1/24:0)+H | 1_Plasmanyl-PC(O-24:0/18:2)+H	ether-PC	NA	NA	LipidMatch	18.9691	18.4665	17.8611	0.502597	1.10803	0.605437	0.0930995	0.00289357	0.119223	0.166052	0.00944695	0.397849
1_Cer-NDS(d20:0/24:0)+H | 1_Cer-NDS(d18:0/26:0)+H | 1_Cer-NDS(d24:0/20:0)+H | 1_Cer(d20:0/24:0)+H | 1_Cer(d18:0/26:0)+H | 1_Cer(d24:0/20:0)+H | 1_Cer-NDS(d19:0/25:0)+H | 1_Cer-NDS(d14:0/30:0)+H | 1_Cer-NDS(d17:0/27:0)+H | 1_Cer(d19:0/25:0)+H | 1_Cer(d23:0/21:0)+H | 1_Cer-NDS(d23:0/21:0)+H	DHCer	44	0	LipidMatch	21.0858	20.4865	19.9656	0.599292	1.12021	0.520922	0.0981554	0.010851	0.265247	0.170362	0.0270826	0.576292
PS 36:2	PS	36	2	MRM	16.0026	15.1867	14.8769	0.815975	1.12574	0.309764	0.0948918	0.00165378	0.504315	0.167098	0.00608687	0.741264
1_TG(17:0_18:2_26:0)+NH4 | 1_TG(17:1_18:1_26:0)+NH4 | 1_TG(18:1_18:1_25:0)+NH4	TG	61	2	LipidMatch	20.093	18.7105	18.9568	1.38255	1.13624	-0.246312	0.00174662	0.0304633	0.631473	0.00864719	0.0601739	0.821118
TG 52:5; TG(16:0/16:1/20:4); [M+NH4]+	TG	52	5	MS-DIAL	20.6452	19.8433	19.4777	0.801935	1.16752	0.365587	0.141892	0.074995	0.612195	0.219189	0.12832	0.809116
TG 50:2; TG(16:0/16:1/18:1); [M+NH4]+	TG	50	2	MS-DIAL	24.4754	23.5349	23.294	0.940524	1.18139	0.240865	0.122725	0.062357	0.692577	0.197669	0.109807	0.859536
SM 18:1/22:6	SM	40	7	MRM	16.4476	15.4615	15.254	0.986093	1.19355	0.207453	0.000579327	0.000128452	0.278266	0.00413482	0.000862057	0.584547
1_TG(17:0_18:1_18:1)+Na | 1_TG(17:0_18:0_18:2)+Na | 1_TG(16:0_17:0_20:2)+Na | 1_TG(17:1_18:0_18:1)+Na | 1_TG(16:1_18:1_19:0)+Na | 1_TG(16:0_18:2_19:0)+Na | 1_TG(15:0_18:0_20:2)+Na | 1_TG(17:1_17:1_19:0)+Na	TG	53	2	LipidMatch	20.8789	19.5246	19.6822	1.35433	1.19667	-0.157667	0.00468245	0.00455476	0.714982	0.0176763	0.013163	0.869997
PE(O-34:1) / PE(P-34:0)	Ether-PE	NA	NA	MRM	18.8304	17.2675	17.6306	1.5629	1.19977	-0.363129	7.795e-06	1.52241e-05	0.144491	0.000224199	0.000143678	0.413287
1_TG(10:0_12:0_18:2)+NH4	TG	40	2	LipidMatch	17.562	17.7289	16.3525	-0.166862	1.20956	1.37642	0.621182	0.0928539	0.055363	0.696092	0.152402	0.280345
1_Plasmanyl-PC(O-16:0/14:0)+H | 3_Plasmanyl-PE(33:0)+H	ether-PC	NA	NA	LipidMatch	21.2273	20.5697	20.0025	0.65762	1.22486	0.567238	0.0773502	0.0439124	0.317677	0.145303	0.0826265	0.604426
TG 53:1; TG(17:0/18:0/18:1); [M+NH4]+	TG	53	1	MS-DIAL	23.241	22.3987	22.0062	0.84229	1.23476	0.392472	0.0588462	0.00887917	0.230497	0.118898	0.0230109	0.527349
LPE 24:0	LPE	24	0	MRM	14.4497	14.1614	13.2071	0.288304	1.24268	0.954377	0.405343	0.0227405	0.0621771	0.514342	0.0481574	0.291124
PC(O-38:1) / PC(P-38:0)	Ether-PC	NA	NA	MRM	18.2441	17.4435	16.9831	0.800505	1.26095	0.460441	0.0091633	0.00859712	0.272511	0.0314468	0.0226579	0.581614
1_LPE(24:0)-H	LPE	24	0	LipidMatch	17.9277	17.6895	16.6587	0.238215	1.26899	1.03078	0.268018	0.000458431	0.00162541	0.36153	0.00221514	0.0818124
1_TG(14:0_16:0_18:1)+Na | 1_TG(16:0_16:0_16:1)+Na | 1_TG(15:0_16:0_17:1)+Na | 1_TG(14:0_16:1_18:0)+Na | 1_TG(12:0_18:0_18:1)+Na | 1_TG(15:0_15:0_18:1)+Na | 1_TG(12:0_17:1_19:0)+Na	TG	48	1	LipidMatch	21.7194	20.814	20.4078	0.905431	1.31167	0.406239	0.0577807	0.0230422	0.397811	0.118706	0.0481574	0.671167
Plasmenyl-PC 34:1; PC(P-14:0/20:1); [M+H]+	ether-PC	NA	NA	MS-DIAL	25.6773	24.6544	24.3627	1.02297	1.31466	0.291692	0.000592718	0.00121088	0.363017	0.00416281	0.00494169	0.650631
1_TG(18:1_18:2_24:0)+NH4 | 1_TG(18:1_18:1_24:1)+NH4 | 1_TG(18:0_18:2_24:1)+NH4 | 1_TG(16:1_18:2_26:0)+NH4 | 1_TG(18:0_18:3_24:0)+NH4 | 1_TG(18:2_20:0_22:1)+NH4 | 1_TG(16:0_18:3_26:0)+NH4 | 1_TG(16:1_22:1_22:1)+NH4 | 1_TG(18:3_20:0_22:0)+NH4	TG	60	3	LipidMatch	20.7103	19.0492	19.3935	1.66104	1.31678	-0.344259	0.00723164	0.0730487	0.655497	0.0258456	0.125972	0.836326
LPC 26:1	LPC	26	1	MRM	17.7146	17.139	16.381	0.575585	1.33362	0.758031	0.131153	0.00206792	0.0991277	0.207373	0.00721979	0.350135
1_PI(16:0_18:3)-H | 1_PI(14:0_20:3)-H	PI	34	3	LipidMatch	17.1829	17.021	15.8459	0.161923	1.33704	1.17512	0.62019	0.000157586	0.00725589	0.696092	0.00102346	0.118494
TG 53:1; TG(17:0/18:0/18:1); [M+NH4]+	TG	53	1	MS-DIAL	23.3546	22.49	22.0011	0.864632	1.35357	0.488937	0.0247006	0.00143146	0.138494	0.0666034	0.00557809	0.40607
PC 33:1; PC(15:0/18:1); [M+H]+	PC	33	1	MS-DIAL	26.0148	25.1889	24.6179	0.825915	1.39693	0.571011	0.00461514	2.70598e-05	0.0175218	0.0175317	0.000221401	0.149059
1_Plasmanyl-PC(O-16:1/16:1)+H | 1_Plasmenyl-PC(P-16:0/16:1)+H | 1_Plasmanyl-PC(O-18:1/14:1)+H | 1_Plasmenyl-PC(P-18:1/14:0)+H | 1_Plasmenyl-PC(P-18:0/14:1)+H | 1_Plasmenyl-PE(P-18:0/17:1)+H | 1_Plasmenyl-PE(P-18:1/17:0)+H | 1_Plasmenyl-PE(P-20:1/15:0)+H | 3_Plasmanyl-PE(35:2)+H	ether-PC	NA	NA	LipidMatch	22.7836	22.1468	21.3796	0.636719	1.40398	0.767262	0.0943566	0.00140067	0.0289546	0.166641	0.00552943	0.205748
1_Plasmenyl-PE(P-18:1/18:2)-H | 1_Plasmenyl-PE(P-16:0/20:3)-H | 1_Plasmanyl-PE(O-16:0/20:4)-H | 1_Plasmenyl-PE(P-18:0/18:3)-H	ether-PE	NA	NA	LipidMatch	22.9495	21.5847	21.5401	1.36476	1.40938	0.0446186	0.00131299	8.39708e-06	0.89442	0.00713038	8.74455e-05	0.952786
Plasmenyl-PE 36:5; PE(P-16:0/20:5); [M-H]-	ether-PE	NA	NA	MS-DIAL	21.137	20.8824	19.7256	0.25455	1.41141	1.15686	0.645257	0.0080549	0.0124072	0.717744	0.0213384	0.144115
TG 48:1; TG(14:0/16:0/18:1); [M+Na]+	TG	48	1	MS-DIAL	22.0512	21.0369	20.6091	1.01437	1.44213	0.427764	0.0695586	0.0213735	0.462449	0.133801	0.045617	0.714371
1_Plasmenyl-LPE(P-16:0)-H | 1_CerP(d19:0/2:0)-H	ether-LPE	NA	NA	LipidMatch	25.1975	24.4551	23.7426	0.74239	1.45496	0.712565	0.0718013	0.00033721	0.110115	0.136457	0.00178662	0.371562
TG 44:0; TG(14:0/14:0/16:0); [M+NH4]+	TG	44	0	MS-DIAL	19.8992	18.2405	18.4286	1.65869	1.47058	-0.188107	0.0306033	0.0936825	0.807042	0.0776654	0.152518	0.897543
1_TG(16:0_16:1_18:1)+NH4 | 1_TG(14:0_18:1_18:1)+NH4 | 1_TG(14:1_18:0_18:1)+NH4 | 1_TG(15:0_17:1_18:1)+NH4 | 1_TG(18:1_24:1_8:0)+NH4 | 1_TG(12:0_18:1_20:1)+NH4 | 1_TG(15:1_17:0_18:1)+NH4 | 1_TG(14:0_16:0_20:2)+NH4 | 1_TG(16:0_16:0_18:2)+NH4 | 1_TG(14:1_16:0_20:1)+NH4 | 1_TG(16:0_17:1_17:1)+NH4 | 1_TG(14:0_16:1_20:1)+NH4 | 1_TG(16:1_16:1_18:0)+NH4 | 1_TG(14:1_16:1_20:0)+NH4 | 1_TG(16:1_17:0_17:1)+N…	TG	50	2	LipidMatch	24.6675	23.68	23.1964	0.987467	1.47115	0.483679	0.0843147	0.01433	0.404235	0.154322	0.0339423	0.67198
PC 32:1; PC(16:0/16:1); [M+H]+	PC	32	1	MS-DIAL	27.3145	26.7049	25.8293	0.609596	1.48513	0.875539	0.00344566	7.46221e-05	0.00533558	0.0147601	0.000549655	0.1157
SM d18:0/18:0	SM	36	0	MRM	21.7986	20.544	20.3023	1.25465	1.49632	0.241667	6.19155e-06	0.000274352	0.427282	0.000207761	0.00157817	0.688209
1_TG(17:1_18:0_18:1)+NH4	TG	53	2	LipidMatch	23.1091	22.2312	21.5791	0.877921	1.53004	0.652124	0.0401603	0.00122647	0.127554	0.0932955	0.0049649	0.40221
1_TG(16:0_17:1_18:1)+Na | 1_TG(16:1_17:0_18:1)+Na | 1_TG(15:0_18:1_18:1)+Na | 1_TG(15:1_18:0_18:1)+Na | 1_TG(16:0_17:0_18:2)+Na | 1_TG(15:0_18:0_18:2)+Na | 1_TG(16:0_17:2_18:0)+Na | 1_TG(16:1_17:1_18:0)+Na | 1_TG(17:0_17:1_17:1)+Na | 1_TG(15:0_17:2_19:0)+Na | 1_TG(15:1_17:1_19:0)+Na | 1_TG(17:0_17:0_17:2)+Na | 1_TG(16:1_16:1_19:0)+Na	TG	51	2	LipidMatch	21.0234	19.0692	19.4882	1.95418	1.53519	-0.418982	0.0783238	0.000668297	0.67899	0.146011	0.00295099	0.85498
PC(O-34:2) / PC(P-34:1)	Ether-PC	NA	NA	MRM	23.6458	22.2017	22.0967	1.44412	1.54911	0.104988	5.03401e-07	1.92039e-07	0.58774	0.000101713	6.10482e-06	0.792224
PC 30:0; PC(14:0/16:0); [M+H]+	PC	30	0	MS-DIAL	25.9016	25.6039	24.3377	0.2977	1.56399	1.26629	0.363495	0.000327665	0.00536356	0.472153	0.00177517	0.1157
1_TG(16:0_16:1_18:2)+Na | 1_TG(14:0_18:1_18:2)+Na | 1_TG(16:1_16:1_18:1)+Na | 1_TG(14:0_16:1_20:2)+Na | 1_TG(16:0_16:0_18:3)+Na | 1_TG(14:0_16:0_20:3)+Na | 1_TG(14:1_16:1_20:1)+Na | 1_TG(16:1_17:1_17:1)+Na | 1_TG(14:0_18:0_18:3)+Na | 1_TG(14:1_16:0_20:2)+Na | 1_TG(14:1_18:0_18:2)+Na | 1_TG(14:1_18:1_18:1)+Na | 1_TG(12:0_18:2_20:1)+Na | 1_TG(12:0_18:1_20:2)+Na | 1_TG(12:0_18:0_20:3)+Na	TG	50	3	LipidMatch	22.0952	21.0514	20.5041	1.04378	1.59109	0.547306	0.0500634	0.00744747	0.353478	0.107588	0.0199923	0.641204
1_TG(18:2_22:0_22:0)+NH4 | 1_TG(20:1_20:1_22:0)+NH4 | 1_TG(18:0_22:1_22:1)+NH4	TG	62	2	LipidMatch	20.6529	19.1973	19.0335	1.45558	1.61937	0.163786	0.0039739	0.0234018	0.807753	0.0163977	0.0487403	0.897543
1_TG(14:0_16:1_18:1)+Na | 1_TG(14:0_16:0_18:2)+Na | 1_TG(14:1_16:0_18:1)+Na | 1_TG(12:0_18:1_18:1)+Na | 1_TG(12:0_16:0_20:2)+Na | 1_TG(16:0_16:1_16:1)+Na | 1_TG(15:0_15:1_18:1)+Na | 1_TG(12:0_18:0_18:2)+Na | 1_TG(14:0_14:0_20:2)+Na | 1_TG(14:1_16:1_18:0)+Na | 1_TG(15:0_15:0_18:2)+Na | 1_TG(15:1_15:1_18:0)+Na	TG	48	2	LipidMatch	21.5657	20.6098	19.9284	0.955922	1.63736	0.681436	0.103658	0.0187184	0.306206	0.176391	0.0415738	0.602472
PE(O-32:0)	Ether-PE	NA	NA	MRM	17.1291	15.4087	15.4681	1.72035	1.66094	-0.0594102	7.6542e-05	1.12758e-06	0.836472	0.000983647	1.91304e-05	0.917687
1_TG(16:1_19:0_20:1)+NH4 | 1_TG(15:1_20:0_20:1)+NH4	TG	55	2	LipidMatch	22.1305	21.4331	20.464	0.697478	1.66649	0.969009	0.0533451	0.00768366	0.0843931	0.111489	0.0205351	0.339823
TG 48:1; TG(14:0/16:0/18:1); [M+NH4]+	TG	48	1	MS-DIAL	23.5719	22.2697	21.9002	1.30215	1.6717	0.369544	0.0376848	0.024229	0.590024	0.0905749	0.0499465	0.792224
SM d18:0/20:0	SM	38	0	MRM	21.3162	19.8347	19.638	1.48156	1.67827	0.196712	1.60409e-06	4.08727e-05	0.494479	0.000101713	0.000320612	0.732023
Plasmenyl-PE 34:1; PE(P-16:0/18:1); [M-H]-	ether-PE	NA	NA	MS-DIAL	24.7395	23.4291	23.0492	1.31038	1.69022	0.379839	1.15695e-05	3.51196e-07	0.0978033	0.000268768	7.88541e-06	0.350135
1_Plasmenyl-PE(P-16:1/22:6)+H	ether-PE	NA	NA	LipidMatch	20.7529	21.1964	19.0503	-0.443485	1.70255	2.14603	0.362959	0.0437067	0.0196207	0.472153	0.0824964	0.158012
PE(O-34:2) / PE(P-34:1)	Ether-PE	NA	NA	MRM	17.8868	16.4071	16.1786	1.47973	1.7082	0.228475	9.00353e-07	1.68432e-08	0.165235	0.000101713	8.83156e-07	0.43795
PC 29:0; PC(11:0/18:0); [M+H]+	PC	29	0	MS-DIAL	21.4813	21.341	19.7665	0.140341	1.7148	1.57446	0.901274	0.149307	0.00203586	0.924227	0.221577	0.0878328
LysoPE 16:1; [M-H]-	LPE	16	1	MS-DIAL	18.5334	17.2634	16.8101	1.27004	1.72337	0.453335	0.0002373	6.67546e-08	0.095743	0.00223951	2.40213e-06	0.348366
1_TG(14:0_16:1_18:1)+NH4 | 1_TG(12:0_18:1_18:1)+NH4 | 1_TG(14:1_16:0_18:1)+NH4 | 1_TG(10:0_18:1_20:1)+NH4 | 1_TG(13:0_17:1_18:1)+NH4 | 1_TG(15:0_15:1_18:1)+NH4 | 1_TG(12:0_16:1_20:1)+NH4 | 1_TG(14:0_16:0_18:2)+NH4 | 1_TG(12:0_16:0_20:2)+NH4 | 1_TG(12:0_14:0_22:2)+NH4 | 1_TG(16:0_16:1_16:1)+NH4 | 1_TG(12:0_18:0_18:2)+NH4 | 1_TG(14:1_16:1_18:0)+NH4 | 1_TG(15:0_16:1_17:1)+NH4 | 1_TG(15:1_16:1_17:0)+…	TG	48	2	LipidMatch	22.3589	20.8387	20.62	1.52013	1.73882	0.218695	0.0616134	0.0708042	0.821308	0.121141	0.122538	0.908553
TG 46:0; TG(14:0/16:0/16:0); [M+NH4]+	TG	46	0	MS-DIAL	21.1325	20.0286	19.3814	1.10382	1.75101	0.647192	0.0282455	0.000430907	0.145061	0.0738424	0.0021689	0.413287
1_TG(16:0_17:1_18:0)+NH4 | 1_TG(15:1_17:0_19:0)+NH4 | 1_TG(17:0_17:0_17:1)+NH4 | 1_TG(15:1_18:0_18:0)+NH4 | 1_TG(15:0_17:1_19:0)+NH4	TG	51	1	LipidMatch	21.3311	20.3006	19.5739	1.03054	1.75723	0.726697	0.00324685	0.000118889	0.0277102	0.0140078	0.000816009	0.199641
LysoPE 24:1; [M-H]-	LPE	24	1	MS-DIAL	16.9836	15.1082	15.2254	1.87536	1.75816	-0.117203	0.000143984	0.000422914	0.79208	0.00152714	0.00214656	0.897543
1_PE(15:0_18:1)-H | 1_PE(16:0_17:1)-H | 1_MMPE(15:0_17:1)-H | 1_PE(16:1_17:0)-H | 1_MMPE(16:0_16:1)-H | 1_DMPE(15:0_16:1)-H | 1_PE(15:1_18:0)-H | 1_DMPE(15:1_16:0)-H | 1_MMPE(15:1_17:0)-H	PE	33	1	LipidMatch	18.6907	16.5021	16.9314	2.1886	1.7593	-0.429305	0.000481339	0.00297596	0.467616	0.00354547	0.00956107	0.71547
SM d18:0/26:0	SM	44	0	MRM	18.3173	17.2144	16.5569	1.10296	1.76043	0.657477	0.0624502	0.0508591	0.479667	0.121286	0.0931092	0.722761
1_TG(16:0_17:0_18:1)+Na | 1_TG(16:0_17:1_18:0)+Na | 1_TG(16:1_17:0_18:0)+Na | 1_TG(16:0_16:1_19:0)+Na | 1_TG(17:0_17:0_17:1)+Na | 1_TG(15:0_18:0_18:1)+Na | 1_TG(15:0_17:1_19:0)+Na	TG	51	1	LipidMatch	20.9455	19.3996	19.1829	1.54581	1.76257	0.216762	0.000205628	5.66734e-05	0.548436	0.00203605	0.000427884	0.765024
1_Plasmenyl-PE(P-16:0/18:1)+H | 1_Plasmenyl-PE(P-18:1/16:0)+H | 1_Plasmenyl-PE(P-18:0/16:1)+H | 1_Plasmenyl-PC(P-16:0/15:1)+H | 1_Plasmenyl-PC(P-18:1/13:0)+H | 1_Plasmanyl-PC(O-16:1/15:1)+H | 1_Plasmenyl-PC(P-16:1/15:0)+H | 3_Plasmanyl-PE(34:2)+H	ether-PE	NA	NA	LipidMatch	25.7747	24.5862	23.991	1.1885	1.78366	0.595161	7.06993e-06	6.99904e-06	0.0332115	0.00022077	7.68621e-05	0.215782
1_TG(18:1_18:2_24:0)+Na	TG	60	3	LipidMatch	18.4112	16.4903	16.6084	1.92082	1.80281	-0.118013	0.00391429	0.0312221	0.888813	0.016305	0.0612277	0.950164
1_TG(14:0_16:0_18:1)+NH4 | 1_TG(16:0_16:0_16:1)+NH4 | 1_TG(14:1_16:0_18:0)+NH4 | 1_TG(12:0_16:0_20:1)+NH4 | 1_TG(15:0_16:0_17:1)+NH4 | 1_TG(15:1_16:0_17:0)+NH4 | 1_TG(16:0_24:1_8:0)+NH4 | 1_TG(14:0_16:1_18:0)+NH4 | 1_TG(12:0_18:0_18:1)+NH4 | 1_TG(15:0_15:0_18:1)+NH4 | 1_TG(13:0_17:0_18:1)+NH4 | 1_TG(10:0_18:1_20:0)+NH4 | 1_TG(14:0_17:0_17:1)+NH4 | 1_TG(14:0_14:1_20:0)+NH4 | 1_TG(14:0_14:0_20:1)+N…	TG	48	1	LipidMatch	23.4191	22.1279	21.5942	1.29119	1.82486	0.533676	0.0407186	0.0105391	0.421935	0.0938703	0.0264737	0.686924
1_Plasmenyl-PE(P-16:0/16:0)-H | 1_Plasmenyl-PE(P-18:0/14:0)-H | 1_Plasmanyl-PE(O-16:0/16:1)-H	ether-PE	NA	NA	LipidMatch	19.265	18.0184	17.4367	1.24655	1.82831	0.581759	0.000313897	8.61802e-06	0.0510285	0.00263325	8.82252e-05	0.277043
1_Plasmenyl-PC(P-16:0/18:2)+H | 1_Plasmanyl-PC(O-16:0/18:3)+H | 1_Plasmanyl-PC(O-16:1/18:2)+H | 1_Plasmenyl-PC(P-16:1/18:1)+H | 1_Plasmenyl-PC(P-18:1/16:1)+H	ether-PC	NA	NA	LipidMatch	24.2893	23.0745	22.4571	1.21473	1.8322	0.617468	0.00196425	9.30392e-05	0.132058	0.00916521	0.000677056	0.40221
PC 30:1	PC	30	1	MRM	20.1279	18.9988	18.2848	1.12907	1.84312	0.714046	0.00122683	5.53557e-06	0.0138497	0.00692117	6.42978e-05	0.145505
PE(O-34:2) / PE(P-34:1) NEG	Ether-PE	NA	NA	MRM	16.2099	14.9761	14.3177	1.23377	1.89221	0.658439	1.48168e-05	6.76096e-08	0.000824671	0.000308599	2.40213e-06	0.045282
PG 18:0/18:0	PG	36	0	MRM	14.8238	13.4209	12.9259	1.40287	1.89783	0.494961	1.04844e-06	1.25576e-05	0.0903735	0.000101713	0.000124341	0.343196
TG 53:3; TG(17:0/18:1/18:2); [M+Na]+	TG	53	3	MS-DIAL	20.4806	18.6863	18.575	1.79427	1.90553	0.111258	0.00423007	0.00220179	0.85897	0.0166187	0.00755614	0.93091
PC(O-34:4) / PC(P-34:3)	Ether-PC	NA	NA	MRM	17.3705	16.3543	15.4372	1.01629	1.93331	0.917028	0.000747215	2.74401e-06	0.00281838	0.00501465	4.0424e-05	0.0935569
PG 18:1/18:0	PG	36	1	MRM	18.8812	17.3376	16.9477	1.54354	1.93345	0.389907	1.79034e-05	1.12304e-06	0.176975	0.000337926	1.91304e-05	0.446996
SM 18:1/26:0	SM	44	1	MRM	21.201	19.4277	19.2533	1.7733	1.94764	0.174334	0.000772721	0.0104982	0.800742	0.00511514	0.0264737	0.897543
1_PE(16:0_16:1)-H | 1_DMPE(14:0_16:1)-H | 1_MMPE(15:0_16:1)-H | 1_DMPE(14:1_16:0)-H | 1_PE(14:0_18:1)-H | 1_MMPE(15:1_16:0)-H | 1_MMPE(14:0_17:1)-H | 1_CL(16:0_16:0_16:1_18:0)-2H | 1_PE(14:1_18:0)-H | 1_PE(15:0_17:1)-H | 1_PE(15:1_17:0)-H | 1_MMPE(14:1_17:0)-H | 1_DMPE(15:0_15:1)-H | 1_CL(14:0_16:1_18:0_18:0)-2H | 1_CL(14:0_16:0_18:0_18:1)-2H | 1_CL(16:0_16:0_16:0_18:1)-2H	PE	32	1	LipidMatch	19.3437	17.7133	17.3201	1.63038	2.0236	0.393216	0.00026311	1.47182e-06	0.268174	0.00237192	2.33942e-05	0.57643
1_TG(10:0_18:0_19:0)+NH4 | 1_TG(15:0_16:0_16:0)+NH4 | 1_TG(15:0_15:0_17:0)+NH4	TG	47	0	LipidMatch	18.4256	16.6757	16.3875	1.74991	2.0381	0.288186	0.0420589	0.0276432	0.698211	0.0947895	0.0554701	0.862412
HexCer d18:1/C18:1	Cer	36	2	MRM	14.5474	13.6125	12.4974	0.934926	2.04996	1.11504	0.215693	0.00570132	0.0947423	0.300875	0.0157242	0.346814
LPC 14:0	LPC	14	0	MRM	21.1883	20.4428	19.1349	0.745521	2.05346	1.30794	0.0992382	2.89292e-06	0.00775004	0.171747	4.10505e-05	0.123185
1_TG(18:0_18:1_24:1)+Na | 1_TG(17:1_17:1_26:0)+Na	TG	60	2	LipidMatch	18.757	17.0904	16.6753	1.66651	2.08163	0.415118	0.00426475	0.00543162	0.557275	0.0166187	0.0152591	0.77378
TG 50:3; TG(16:0/16:1/18:2); [M+Na]+	TG	50	3	MS-DIAL	21.8906	20.6326	19.7733	1.25801	2.11738	0.859364	0.0524821	0.0133774	0.292367	0.110429	0.0321192	0.593747
1_TG(14:0_16:0_16:1)+Na | 1_TG(12:0_16:0_18:1)+Na | 1_TG(14:0_14:0_18:1)+Na | 1_TG(14:0_14:1_18:0)+Na | 1_TG(10:0_14:0_22:1)+Na | 1_TG(14:0_15:0_17:1)+Na | 1_TG(14:1_16:0_16:0)+Na | 1_TG(12:0_16:1_18:0)+Na | 1_TG(10:0_18:0_18:1)+Na | 1_TG(12:0_12:0_22:1)+Na | 1_TG(15:0_15:0_16:1)+Na	TG	46	1	LipidMatch	20.9167	19.4229	18.794	1.4938	2.12266	0.628864	0.0129091	0.0100888	0.33012	0.0401911	0.0259305	0.613516
PE 32:2	PE	32	2	MRM	15.8195	13.9721	13.6912	1.84737	2.12824	0.280872	3.25852e-05	5.83295e-06	0.43689	0.000531932	6.64736e-05	0.696257
1_LPC(14:0)+HCO2	LPC	14	0	LipidMatch	16.547	15.5579	14.3887	0.98915	2.15832	1.16917	0.00943405	3.19912e-08	0.00302581	0.0316565	1.38019e-06	0.0935569
1_TG(14:0_18:0_18:1)+NH4 | 1_TG(14:0_16:0_20:1)+NH4 | 1_TG(16:0_16:0_18:1)+NH4	TG	50	1	LipidMatch	20.8383	19.0611	18.6517	1.77714	2.18661	0.409469	0.032386	0.016708	0.616821	0.0818457	0.0380816	0.810462
PC(O-34:3) / PC(P-34:2)	Ether-PC	NA	NA	MRM	21.8796	20.1686	19.6454	1.71106	2.23424	0.523181	1.38459e-05	2.10969e-07	0.0918443	0.000298676	6.37126e-06	0.343196
LPC 16:1	LPC	16	1	MRM	23.5871	22.1828	21.328	1.40429	2.25905	0.854758	0.000729607	2.26733e-09	0.0164579	0.00500775	2.13375e-07	0.146047
1_Cer-NS(d18:1/25:1)+H | 1_Cer-NS(d19:2/24:0)+H | 1_Cer-NS(d19:1/24:1)+H | 1_Cer-NS(d20:1/23:1)+H | 1_Cer-NS(d20:2/23:0)+H | 1_Cer-NDS(d17:0/26:2)+H | 1_Cer(d20:2/23:0)+H | 1_Cer-NS(d21:1/22:1)+H | 1_Cer(d26:0/17:2)+H	Cer	43	2	LipidMatch	15.8477	12.5303	13.5672	3.31741	2.28046	-1.03696	0.00271082	0.082867	0.309576	0.0118648	0.138647	0.602472
Plasmenyl-PE 34:2; PE(P-16:0/18:2); [M-H]-	ether-PE	NA	NA	MS-DIAL	23.5893	22.1635	21.301	1.42578	2.28828	0.862496	1.29795e-06	1.14022e-06	0.00619403	0.000101713	1.91304e-05	0.118494
TG 53:2; TG(17:0/18:1/18:1); [M+NH4]+	TG	53	2	MS-DIAL	22.4489	21.0486	20.1605	1.40032	2.28842	0.888095	0.00433904	0.00801534	0.241876	0.0167999	0.0213272	0.541085
TG 48:2; TG(14:0/16:1/18:1); [M+NH4]+	TG	48	2	MS-DIAL	22.2199	20.1517	19.8326	2.06819	2.38728	0.319089	0.0493445	0.0552463	0.801124	0.106825	0.0987242	0.897543
1_Plasmenyl-LPC(P-16:0)+HCO2 | 1_Plasmanyl-LPC(O-16:0)+HCO2	ether-LPC	NA	NA	LipidMatch	18.3555	16.9897	15.9559	1.36586	2.3996	1.03374	9.64675e-06	2.96229e-05	0.0113946	0.000253332	0.000238563	0.134947
PE(O-34:3) / PE(P-34:2)	Ether-PE	NA	NA	MRM	16.7787	15.3586	14.3731	1.42009	2.40563	0.985534	7.31025e-06	4.27477e-09	0.000468123	0.00022077	2.86884e-07	0.0401952
1_TG(16:0_17:0_20:4)+Na | 1_TG(15:0_18:0_20:4)+Na | 1_TG(17:1_18:1_18:2)+Na | 1_TG(16:0_17:1_20:3)+Na | 1_TG(17:0_18:2_18:2)+Na | 1_TG(16:1_17:0_20:3)+Na | 1_TG(17:1_18:0_18:3)+Na | 1_TG(15:1_18:0_20:3)+Na | 1_TG(15:0_18:1_20:3)+Na | 1_TG(15:0_16:0_22:4)+Na | 1_TG(17:0_18:1_18:3)+Na	TG	53	4	LipidMatch	19.471	17.3128	17.0163	2.15817	2.45473	0.296557	0.00925983	0.00368408	0.73716	0.0315985	0.0111259	0.881673
Cer d18:0/C22:0	DHCer	40	0	MRM	15.8586	14.9281	13.4007	0.930478	2.45794	1.52746	0.0367208	0.000304607	0.0136188	0.089433	0.00170354	0.145505
1_Plasmenyl-PE(P-16:0/18:3)+H | 1_Plasmenyl-PE(P-16:1/18:2)+H | 3_Plasmanyl-PE(34:4)+H	ether-PE	NA	NA	LipidMatch	19.5315	18.981	17.0659	0.550542	2.4656	1.91505	0.211608	0.000213417	0.00365281	0.297928	0.00131534	0.0959261
1_TG(15:0_16:0_18:1)+NH4 | 1_TG(15:1_16:0_18:0)+NH4	TG	49	1	LipidMatch	20.5726	18.5383	18.1043	2.03427	2.46827	0.433999	0.0214573	0.0127965	0.633813	0.0597243	0.0313399	0.821508
1_HexCer-AP(t18:1/18:2)-H	HexCer-AP	36	3	LipidMatch	19.7828	18.5798	17.3132	1.20304	2.46961	1.26657	0.0590392	0.00360814	0.136918	0.118898	0.011119	0.403407
LysoPC 16:1; [M+FA-H]-	LPC	16	1	MS-DIAL	19.4285	17.8533	16.954	1.57517	2.47444	0.899275	3.36097e-05	3.07141e-11	0.00280988	0.000534217	9.27567e-09	0.0935569
1_LPA(16:0)-H	LPA	16	0	LipidMatch	18.1103	16.5689	15.619	1.54143	2.49131	0.949877	4.20483e-06	0.00185186	0.134441	0.000149395	0.00657955	0.40221
TG 46:1; TG(14:0/16:0/16:1); [M+NH4]+	TG	46	1	MS-DIAL	21.7219	19.6239	19.2226	2.09806	2.49934	0.40128	0.0346935	0.0331179	0.723077	0.0867502	0.064319	0.869997
PG 16:1/16:0	PG	32	1	MRM	15.1557	13.3604	12.6552	1.79532	2.50048	0.705156	0.000276499	2.99173e-07	0.0785688	0.0023858	7.88541e-06	0.330302
1_LPC(22:2)+H	LPC	22	2	LipidMatch	20.108	17.6542	17.5789	2.45379	2.52908	0.0752898	0.00198782	0.000252766	0.911463	0.00916521	0.00150544	0.958833
1_PC(17:1_22:6)+H | 3_PE(42:7)+H	PC	39	7	LipidMatch	17.9082	16.3277	15.3572	1.58047	2.55095	0.970481	0.164755	0.0297965	0.402331	0.245709	0.0592009	0.67198
PI 32:1	PI	32	1	MRM	19.403	17.7274	16.8312	1.67563	2.57179	0.896162	0.000325598	2.66491e-08	0.019527	0.00265759	1.23816e-06	0.158012
PE 32:1	PE	32	1	MRM	18.8098	16.7964	16.2332	2.01346	2.57665	0.563197	6.44631e-05	6.57003e-07	0.15432	0.000937317	1.24009e-05	0.423089
1_Plasmenyl-PE(P-16:0/16:0)+H | 1_Plasmenyl-PC(P-16:0/13:0)+H | 1_Plasmanyl-PC(O-16:1/13:0)+H | 1_Plasmenyl-PE(P-18:0/14:0)+H | 3_Plasmanyl-PE(32:1)+H	ether-PE	NA	NA	LipidMatch	20.8798	19.1977	18.2369	1.68213	2.64292	0.960786	0.000554387	5.83315e-07	0.015862	0.00403433	1.13652e-05	0.146047
1_Plasmenyl-PE(P-16:0/18:2)+H | 1_Plasmenyl-PE(P-18:1/16:1)+H | 1_Plasmenyl-PE(P-16:1/18:1)+H | 3_Plasmanyl-PE(34:3)+H	ether-PE	NA	NA	LipidMatch	24.8009	23.5221	22.1333	1.27879	2.66762	1.38882	0.000113662	3.0127e-07	0.000421211	0.00134611	7.88541e-06	0.0401952
TG 48:2; TG(14:0/16:1/18:1); [M+Na]+	TG	48	2	MS-DIAL	21.662	19.8122	18.8834	1.84988	2.77865	0.928778	0.0397901	0.0102373	0.381995	0.0932955	0.0261378	0.658127
PS 34:1	PS	34	1	MRM	16.3596	14.6943	13.5766	1.66524	2.78299	1.11774	0.000276244	3.37641e-07	0.0103033	0.0023858	7.88541e-06	0.134947
TG 46:2; TG(12:0/16:1/18:1); [M+NH4]+	TG	46	2	MS-DIAL	20.5825	18.5081	17.7936	2.07442	2.78895	0.714532	0.0620623	0.0517717	0.592324	0.121286	0.0944716	0.792731
PI 32:1; PI(16:0/16:1); [M-H]-	PI	32	1	MS-DIAL	21.416	19.497	18.6216	1.91899	2.79444	0.875456	6.89747e-05	2.5467e-10	0.014217	0.000968854	4.27053e-08	0.145543
PE(O-32:1) / PE(P-32:0)	Ether-PE	NA	NA	MRM	16.773	14.0924	13.9725	2.68059	2.80047	0.119883	2.52198e-05	1.75461e-08	0.760763	0.000435222	8.83156e-07	0.888288
1_Cer-NS(d20:1/24:1)+H | 1_Cer(d20:1/24:1)+H | 1_Cer-NS(d18:1/26:1)+H | 1_Cer-NS(d19:2/25:0)+H | 1_Cer-NS(d19:1/25:1)+H | 1_Cer-NDS(d18:0/26:2)+H | 1_Cer(d18:2/26:0)+H | 1_Cer-NS(d18:2/26:0)+H | 1_Cer-NDS(d20:0/24:2)+H | 1_Cer-NS(d17:2/27:0)+H | 1_Cer(d26:0/18:2)+H	Cer	44	2	LipidMatch	19.6828	15.3794	16.8596	4.30338	2.82319	-1.48018	0.00619068	0.0816999	0.420673	0.0227998	0.137456	0.686924
TG 46:1; TG(12:0/16:0/18:1); [M+Na]+	TG	46	1	MS-DIAL	20.8992	18.9244	18.0537	1.97472	2.84549	0.870768	0.0419403	0.0124967	0.402767	0.0947895	0.0309344	0.67198
Cer d18:0/C24:0	DHCer	42	0	MRM	17.3797	16.6482	14.5274	0.731477	2.85231	2.12083	0.0872531	2.11621e-05	0.00081263	0.158261	0.000183499	0.045282
PC(O-32:2) / PC(P-32:1)	Ether-PC	NA	NA	MRM	20.0486	18.2349	17.1509	1.81372	2.89769	1.08398	1.6793e-05	5.46206e-06	0.0108943	0.000337926	6.42978e-05	0.134947
1_Cer-NDS(d18:0/18:0)-H | 1_Cer-NDS(d20:0/16:0)-H	DHCer	36	0	LipidMatch	18.6751	16.5974	15.7269	2.07768	2.94819	0.870511	0.000740648	0.00150081	0.267959	0.00501465	0.0057738	0.57643
TG 44:1; TG(12:0/16:0/16:1); [M+NH4]+	TG	44	1	MS-DIAL	19.5935	17.69	16.6081	1.90351	2.98541	1.0819	0.176979	0.105634	0.517903	0.258201	0.17014	0.741264
TG 52:5; TG(16:0/16:1/20:4); [M+NH4]+	TG	52	5	MS-DIAL	19.0346	15.7034	15.8801	3.33118	3.15446	-0.176719	0.060142	0.117302	0.935194	0.119779	0.18401	0.96392
Cer d18:0/C18:0	DHCer	36	0	MRM	16.129	13.8582	12.9146	2.27083	3.21445	0.943618	2.50991e-05	6.65229e-06	0.069211	0.000435222	7.44071e-05	0.302923
Cer d18:1/C26:1	Cer	44	2	MRM	16.5307	13.4893	13.2334	3.04138	3.29726	0.255878	0.000581887	4.96604e-06	0.711793	0.00413482	6.1423e-05	0.869997
TG 50:4; TG(14:0/16:0/20:4); [M+Na]+	TG	50	4	MS-DIAL	20.6772	19.3778	17.2507	1.2994	3.42649	2.12709	0.0169412	0.0102561	0.0798413	0.0489591	0.0261378	0.330302
1_Plasmenyl-PS(P-18:0/18:2)-H | 1_Plasmenyl-PS(P-18:1/18:1)-H | 1_Plasmanyl-PS(O-16:0/20:3)-H | 1_Plasmanyl-PS(O-18:0/18:3)-H | 1_Plasmenyl-PS(P-20:1/16:1)-H	ether-PS	NA	NA	LipidMatch	20.4377	18.0989	16.9523	2.33877	3.4854	1.14663	0.00113036	0.000519044	0.177865	0.0066935	0.00241156	0.446996
1_TG(15:0_16:0_18:1)+Na | 1_TG(15:0_17:0_17:1)+Na | 1_TG(15:1_16:0_18:0)+Na | 1_TG(16:0_16:0_17:1)+Na | 1_TG(15:0_16:1_18:0)+Na | 1_TG(15:0_15:1_19:0)+Na | 1_TG(13:0_18:0_18:1)+Na | 1_TG(16:0_16:1_17:0)+Na | 1_TG(15:1_17:0_17:0)+Na | 1_TG(13:0_17:1_19:0)+Na	TG	49	1	LipidMatch	20.4576	18.5833	16.8676	1.87433	3.59002	1.71569	0.0105578	0.00547113	0.144345	0.0346573	0.0152989	0.413287
Plasmenyl-PE 32:1; PE(P-16:0/16:1); [M-H]-	ether-PE	NA	NA	MS-DIAL	21.4492	18.7804	17.5628	2.6688	3.88641	1.21761	2.61323e-05	1.12386e-09	0.00683901	0.000438442	1.35762e-07	0.118494
Cer d18:0/C20:0	DHCer	38	0	MRM	15.3899	12.6093	11.4677	2.7806	3.92221	1.14161	9.43391e-05	4.84731e-07	0.0587989	0.00114769	9.75925e-06	0.280345
1_Plasmenyl-PC(P-16:0/16:1)+H | 1_Plasmanyl-PC(O-16:1/16:1)+H | 1_Plasmenyl-PC(P-16:1/16:0)+H	ether-PC	NA	NA	LipidMatch	22.7613	21.4163	18.772	1.34501	3.98935	2.64434	1.013e-05	0.00743748	0.0469112	0.000254937	0.0199923	0.264807
Plasmenyl-PE 33:1; PE(P-16:0/17:1); [M-H]-	ether-PE	NA	NA	MS-DIAL	20.0747	17.3596	16.0764	2.71514	3.99835	1.28322	2.46766e-06	2.47378e-09	0.00360674	0.000114126	2.13375e-07	0.0959261
TG 50:3; TG(16:0/16:1/18:2); [M+NH4]+	TG	50	3	MS-DIAL	22.4095	18.7415	18.1334	3.66802	4.27607	0.608055	0.0560074	0.0447874	0.800384	0.115886	0.0834926	0.897543
1_TG(17:0_17:1_17:1)+NH4 | 1_TG(16:1_17:1_18:0)+NH4	TG	51	2	LipidMatch	21.1212	19.1608	16.8119	1.96044	4.30934	2.3489	0.0387182	0.0192793	0.175438	0.0917089	0.0424989	0.446996
TG 51:3; TG(15:0/18:1/18:2); [M+NH4]+	TG	51	3	MS-DIAL	20.0529	15.6276	15.5824	4.42525	4.47047	0.0452158	0.0239027	0.0318585	0.982985	0.0650325	0.0622735	0.98625
1_TG(15:1_16:0_18:1)+Na | 1_TG(16:0_16:1_17:1)+Na | 1_TG(15:0_16:1_18:1)+Na | 1_TG(15:0_16:0_18:2)+Na | 1_TG(14:0_17:1_18:1)+Na | 1_TG(14:1_17:0_18:1)+Na | 1_TG(14:0_17:0_18:2)+Na | 1_TG(16:1_16:1_17:0)+Na | 1_TG(15:1_17:0_17:1)+Na | 1_TG(15:0_17:1_17:1)+Na	TG	49	2	LipidMatch	20.0333	16.1588	15.5572	3.87448	4.47606	0.601579	0.0165462	0.00334514	0.72167	0.0482797	0.0104148	0.869997
1_TG(12:0_17:1_18:1)+Na | 1_TG(14:0_15:0_18:2)+Na | 1_TG(14:0_16:1_17:1)+Na | 1_TG(12:0_17:0_18:2)+Na | 1_TG(15:0_16:1_16:1)+Na	TG	47	2	LipidMatch	18.7089	15.5477	14.2225	3.16115	4.48636	1.32521	0.00867296	0.000440725	0.290519	0.0301061	0.00218195	0.593747
TG 48:3; TG(14:1/16:1/18:1); [M+NH4]+	TG	48	3	MS-DIAL	20.2835	17.1229	15.4928	3.16059	4.7907	1.63011	0.100537	0.0333075	0.484216	0.172024	0.06448	0.722761
1_Plasmenyl-PE(P-16:0/16:1)+H | 1_Plasmenyl-PC(P-16:1/13:0)+H | 1_Plasmenyl-PE(P-18:1/14:0)+H | 1_Plasmenyl-PE(P-16:1/16:0)+H | 1_Plasmenyl-PE(P-18:0/14:1)+H	ether-PE	NA	NA	LipidMatch	22.5846	19.7719	17.6675	2.81267	4.91707	2.10439	1.13586e-05	1.94575e-06	0.00241793	0.000268768	2.93809e-05	0.0935569
1_TG(16:0_17:1_18:2)+Na | 1_TG(15:1_18:0_18:2)+Na | 1_TG(17:1_17:1_17:1)+Na | 1_TG(16:1_17:1_18:1)+Na | 1_TG(15:0_18:1_18:2)+Na | 1_TG(16:0_17:0_18:3)+Na | 1_TG(15:0_16:0_20:3)+Na | 1_TG(16:1_17:0_18:2)+Na | 1_TG(15:1_18:1_18:1)+Na | 1_TG(15:0_18:0_18:3)+Na | 1_TG(14:0_18:3_19:0)+Na | 1_TG(14:0_17:0_20:3)+Na	TG	51	3	LipidMatch	19.93	17.4529	14.9506	2.47709	4.97938	2.5023	0.0819944	0.00891481	0.188156	0.152383	0.0230109	0.463863
1_PA(18:1_22:1)+H | 1_PEtOH(18:0_20:1)-H | 1_PA(20:1_20:1)+H | 1_PA(20:0_20:2)+H | 3_PA(40:2)+H	PA	40	2	LipidMatch	18.619	13.564	13.1674	5.05501	5.45161	0.396603	0.00409019	0.00395571	0.807518	0.016452	0.0117525	0.897543
Cer d18:0/C26:1	DHCer	44	1	MRM	16.2558	13.1389	10.766	3.11688	5.48976	2.37288	0.00197278	6.69438e-09	0.00995807	0.00916521	4.04341e-07	0.134947
1_TG(16:0_18:1_18:1)+NH4 | 1_TG(16:1_18:0_18:1)+NH4 | 1_TG(16:1_16:1_20:0)+NH4	TG	52	2	LipidMatch	19.2335	16.5911	13.694	2.64239	5.53949	2.8971	0.0427227	0.00334107	0.0934106	0.0955722	0.0104148	0.346135
1_TG(12:0_18:1_18:2)+Na | 1_TG(14:1_16:1_18:1)+Na | 1_TG(14:0_16:1_18:2)+Na | 1_TG(14:1_16:0_18:2)+Na | 1_TG(12:0_16:0_20:3)+Na | 1_TG(14:0_16:0_18:3)+Na | 1_TG(12:0_18:0_18:3)+Na | 1_TG(16:1_16:1_16:1)+Na | 1_TG(10:0_18:0_20:3)+Na | 1_TG(14:0_14:0_20:3)+Na	TG	48	3	LipidMatch	20.7819	16.8983	14.9671	3.88365	5.81477	1.93112	0.0288629	0.00443479	0.362653	0.0745009	0.0129456	0.650631
1_TG(12:0_16:0_18:2)+Na | 1_TG(14:1_16:0_16:1)+Na | 1_TG(12:0_16:1_18:1)+Na | 1_TG(10:0_18:0_18:2)+Na | 1_TG(14:0_16:1_16:1)+Na | 1_TG(14:0_14:1_18:1)+Na | 1_TG(14:0_14:0_18:2)+Na | 1_TG(10:0_18:1_18:1)+Na | 1_TG(14:1_14:1_18:0)+Na	TG	46	2	LipidMatch	20.6741	18.0103	14.2331	2.66382	6.44104	3.77723	0.0379279	0.00225467	0.053207	0.0905749	0.00765069	0.277043
1_PEtOH(20:0_20:1)-H | 1_PA(20:1_22:1)+H | 1_PA(18:1_24:1)+H | 1_PA(17:2_25:0)+H | 3_PA(42:2)+H	PEtOH	40	1	LipidMatch	20.4535	17.0472	13.3719	3.40631	7.08162	3.67531	0.0774628	0.000835192	0.0823315	0.145303	0.0035777	0.335642
1_PA(17:1_25:0)+H | 1_PA(16:1_26:0)+H | 1_PA(20:0_22:1)+H | 1_PA(18:1_24:0)+H | 1_PA(18:0_24:1)+H | 3_PA(42:1)+H | 1_PEtOH(20:0_20:0)-H	PA	42	1	LipidMatch	21.4515	18.1707	13.7658	3.28087	7.68572	4.40486	0.0363344	0.000457941	0.0338995	0.0888542	0.00221514	0.215782

## Sheet: Lipid abbreviations
Abbreviations for lipids
CE	Cholesteryl ester
Cer	Ceramide
Cer-AS	Ceramide alpha-hydroxy fatty acid-sphingosine
Cer-BS	Ceramide beta-hydroxy fatty acid-sphingosine
DG	Diacylglycerol
DGDG	Digalactosyldiacylglycerol
DHCer	Dihydroceramide
ether-LPC	Ether-linked lysophosphatidylcholine
ether-PC	Ether-linked phosphatidylcholine
ether-PE	Ether-linked phosphatidylethanolamine
FAHFA	Fatty acid ester of hydroxyl fatty acid
HBMP	Hemibismonoacylglycerophosphate
HexCer-AP	Hexosylceramide alpha-hydroxy fatty acid-phytospingosine
HexCer-NS	Hexosylceramide non-hydroxyfatty acid-sphingosine
LPA	Lysophosphatidic acid
LPC	Lysophophatidylcholine
LPE	Lysophosphatidylethanolamine
LPI	Lysophosphatidylinositol
LPS	Lysophosphatidylserine
MGDG	Monogalactosyldiacylglycerol
OxLPC	Oxidized lysophosphatidylcholine
PA	Phosphatidic acid
PC	Phophatidylcholine
PE	Phosphatidylethanolamine
PEtOH	Phosphatidylethanol
PG	Phosphatidylglycerol
PI	Phosphatidylinositol
PS	Phosphatidylserine
SM	Sphingomyelin
So	Sphingosine
TG	Triacylglycerol
