# Supplementary material for: Elevation of fatty acid desaturase 2 in esophageal adenocarcinoma increases polyunsaturated lipids and may exacerbate bile acid‐induced DNA damage
Source: Clin Transl Med. 2022 May 12;12(5):e810. doi: 10.1002/ctm2.810 (PMC9099135; doi:10.1002/ctm2.810)
Supplement: Supplementary file 3 — Supporting Information [file CTM2-12-e810-s001.csv]

label	type	GeneName	PC1
1_PA(17:1_25:0)+H | 1_PA(16:1_26:0)+H | 1_PA(20:0_22:1)+H | 1_PA(18:1_24:0)+H | 1_PA(18:0_24:1)+H | 3_PA(42:1)+H | 1_PEtOH(20:0_20:0)-H	lipid	NA	0.000329796
1_PEtOH(20:0_20:1)-H | 1_PA(20:1_22:1)+H | 1_PA(18:1_24:1)+H | 1_PA(17:2_25:0)+H | 3_PA(42:2)+H	lipid	NA	0.000322703
1_TG(12:0_16:0_18:2)+Na | 1_TG(14:1_16:0_16:1)+Na | 1_TG(12:0_16:1_18:1)+Na | 1_TG(10:0_18:0_18:2)+Na | 1_TG(14:0_16:1_16:1)+Na | 1_TG(14:0_14:1_18:1)+Na | 1_TG(14:0_14:0_18:2)+Na | 1_TG(10:0_18:1_18:1)+Na | 1_TG(14:1_14:1_18:0)+Na	lipid	NA	0.000296331
1_TG(12:0_18:1_18:2)+Na | 1_TG(14:1_16:1_18:1)+Na | 1_TG(14:0_16:1_18:2)+Na | 1_TG(14:1_16:0_18:2)+Na | 1_TG(12:0_16:0_20:3)+Na | 1_TG(14:0_16:0_18:3)+Na | 1_TG(12:0_18:0_18:3)+Na | 1_TG(16:1_16:1_16:1)+Na | 1_TG(10:0_18:0_20:3)+Na | 1_TG(14:0_14:0_20:3)+Na	lipid	NA	0.000295895
1_TG(16:0_18:1_18:1)+NH4 | 1_TG(16:1_18:0_18:1)+NH4 | 1_TG(16:1_16:1_20:0)+NH4	lipid	NA	0.000269238
1_PA(18:1_22:1)+H | 1_PEtOH(18:0_20:1)-H | 1_PA(20:1_20:1)+H | 1_PA(20:0_20:2)+H | 3_PA(40:2)+H	lipid	NA	0.000267085
TG 48:3; TG(14:1/16:1/18:1); [M+NH4]+	lipid	NA	0.000261948
TG 50:3; TG(16:0/16:1/18:2); [M+NH4]+	lipid	NA	0.00025687
TG 51:3; TG(15:0/18:1/18:2); [M+NH4]+	lipid	NA	0.000250578
1_TG(16:0_17:1_18:2)+Na | 1_TG(15:1_18:0_18:2)+Na | 1_TG(17:1_17:1_17:1)+Na | 1_TG(16:1_17:1_18:1)+Na | 1_TG(15:0_18:1_18:2)+Na | 1_TG(16:0_17:0_18:3)+Na | 1_TG(15:0_16:0_20:3)+Na | 1_TG(16:1_17:0_18:2)+Na | 1_TG(15:1_18:1_18:1)+Na | 1_TG(15:0_18:0_18:3)+Na | 1_TG(14:0_18:3_19:0)+Na | 1_TG(14:0_17:0_20:3)+Na	lipid	NA	0.000243921
1_TG(15:1_16:0_18:1)+Na | 1_TG(16:0_16:1_17:1)+Na | 1_TG(15:0_16:1_18:1)+Na | 1_TG(15:0_16:0_18:2)+Na | 1_TG(14:0_17:1_18:1)+Na | 1_TG(14:1_17:0_18:1)+Na | 1_TG(14:0_17:0_18:2)+Na | 1_TG(16:1_16:1_17:0)+Na | 1_TG(15:1_17:0_17:1)+Na | 1_TG(15:0_17:1_17:1)+Na	lipid	NA	0.000238208
Cer d18:0/C26:1	lipid	NA	0.000222485
P07476	protein	IVL	0.000218672
1_TG(12:0_17:1_18:1)+Na | 1_TG(14:0_15:0_18:2)+Na | 1_TG(14:0_16:1_17:1)+Na | 1_TG(12:0_17:0_18:2)+Na | 1_TG(15:0_16:1_16:1)+Na	lipid	NA	0.000218569
1_TG(17:0_17:1_17:1)+NH4 | 1_TG(16:1_17:1_18:0)+NH4	lipid	NA	0.000204543
Q9NQ38	protein	SPINK5	0.000204472
Q9UBC9	protein	SPRR3 SPRC	0.000201594
1_Plasmenyl-PE(P-16:0/16:1)+H | 1_Plasmenyl-PC(P-16:1/13:0)+H | 1_Plasmenyl-PE(P-18:1/14:0)+H | 1_Plasmenyl-PE(P-16:1/16:0)+H | 1_Plasmenyl-PE(P-18:0/14:1)+H	lipid	NA	0.000200151
TG 52:5; TG(16:0/16:1/20:4); [M+NH4]+	lipid	NA	0.000195604
P35321	protein	SPRR1A	0.000176942
P47929	protein	LGALS7 PIG1; LGALS7B	0.000175058
Cer d18:0/C20:0	lipid	NA	0.000174176
Plasmenyl-PE 33:1; PE(P-16:0/17:1); [M-H]-	lipid	NA	0.000171726
Unsettled: TG 49:1; TG(15:0/16:0/18:1); [M+Na]+	lipid	NA	0.000167917
1_Plasmenyl-PC(P-16:0/16:1)+H | 1_Plasmanyl-PC(O-16:1/16:1)+H | 1_Plasmenyl-PC(P-16:1/16:0)+H	lipid	NA	0.000163917
Plasmenyl-PE 32:1; PE(P-16:0/16:1); [M-H]-	lipid	NA	0.000163567
TG 50:4; TG(14:0/16:0/20:4); [M+Na]+	lipid	NA	0.000159737
TG 44:1; TG(12:0/16:0/16:1); [M+NH4]+	lipid	NA	0.000158976
Q14CN2	protein	CLCA4 CaCC2 UNQ562/PRO1124	0.000154089
Cer d18:1/C26:1	lipid	NA	0.000153726
TG 46:2; TG(12:0/16:1/18:1); [M+NH4]+	lipid	NA	0.000152608
P35326	protein	SPRR2A	0.000149824
TG 46:1; TG(12:0/16:0/18:1); [M+Na]+	lipid	NA	0.000145995
Q6UWP8	protein	SBSN UNQ698/PRO1343	0.000145896
TG 48:2; TG(14:0/16:1/18:1); [M+Na]+	lipid	NA	0.000142251
O95274	protein	LYPD3 C4.4A UNQ491/PRO1007	0.000142065
Cer d18:0/C18:0	lipid	NA	0.000141254
TG 48:2; TG(14:0/16:1/18:1); [M+NH4]+	lipid	NA	0.00014104
P22528	protein	SPRR1B	0.000140005
P29034	protein	S100A2 S100L	0.000139327
B3EWG6	protein	FAM25G	0.000136775
P01040	protein	CSTA STF1 STFA	0.000136506
1_TG(16:0_17:0_20:4)+Na | 1_TG(15:0_18:0_20:4)+Na | 1_TG(17:1_18:1_18:2)+Na | 1_TG(16:0_17:1_20:3)+Na | 1_TG(17:0_18:2_18:2)+Na | 1_TG(16:1_17:0_20:3)+Na | 1_TG(17:1_18:0_18:3)+Na | 1_TG(15:1_18:0_20:3)+Na | 1_TG(15:0_18:1_20:3)+Na | 1_TG(15:0_16:0_22:4)+Na | 1_TG(17:0_18:1_18:3)+Na	lipid	NA	0.000134579
TG 46:1; TG(14:0/16:0/16:1); [M+NH4]+	lipid	NA	0.000134569
Q9UBG3	protein	CRNN C1orf10 DRC1 PDRC1 SEP53	0.000130843
1_TG(15:0_16:0_18:1)+NH4 | 1_TG(15:1_16:0_18:0)+NH4	lipid	NA	0.00013022
1_Cer-NDS(d18:0/18:0)-H | 1_Cer-NDS(d20:0/16:0)-H	lipid	NA	0.000130021
P19957	protein	PI3 WAP3 WFDC14	0.000127101
1_Plasmenyl-PS(P-18:0/18:2)-H | 1_Plasmenyl-PS(P-18:1/18:1)-H | 1_Plasmanyl-PS(O-16:0/20:3)-H | 1_Plasmanyl-PS(O-18:0/18:3)-H | 1_Plasmenyl-PS(P-20:1/16:1)-H	lipid	NA	0.000126938
A8K2U0	protein	A2ML1 CPAMD9	0.000126603
P32926	protein	DSG3 CDHF6	0.000126048
PE(O-32:1) / PE(P-32:0)	lipid	NA	0.000125262
Q08188	protein	TGM3	0.000124024
P29508	protein	SERPINB3 SCCA SCCA1	0.000123401
Q9NZT1	protein	CALML5 CLSP	0.000123284
Q6E0U4	protein	DMKN UNQ729/PRO1411	0.000121286
Q5SSG8	protein	MUC21 C6orf205 UNQ697/PRO1342	0.000120238
PC(O-32:2) / PC(P-32:1)	lipid	NA	0.000119293
P02538	protein	KRT6A K6A KRT6D	0.000118381
Q92817	protein	EVPL	0.000117794
P29373	protein	CRABP2	0.000117243
1_TG(14:0_18:0_18:1)+NH4 | 1_TG(14:0_16:0_20:1)+NH4 | 1_TG(16:0_16:0_18:1)+NH4	lipid	NA	0.000116719
O15231	protein	ZNF185	0.000115468
Q14574	protein	DSC3 CDHF3 DSC4	0.00011538
1_Cer-NS(d18:1/25:1)+H | 1_Cer-NS(d19:2/24:0)+H | 1_Cer-NS(d19:1/24:1)+H | 1_Cer-NS(d20:1/23:1)+H | 1_Cer-NS(d20:2/23:0)+H | 1_Cer-NDS(d17:0/26:2)+H | 1_Cer(d20:2/23:0)+H | 1_Cer-NS(d21:1/22:1)+H | 1_Cer(d26:0/17:2)+H	lipid	NA	0.000113256
P13646	protein	KRT13	0.000112815
Q6ZN66	protein	GBP6	0.000110892
Q9BPY8	protein	HOPX HOD HOP LAGY NECC1 OB1	0.000110662
PS 34:1	lipid	NA	0.000110329
Q14210	protein	LY6D E48	0.000109956
PI 32:1; PI(16:0/16:1); [M-H]-	lipid	NA	0.000109932
Cer d18:0/C24:0	lipid	NA	0.000109796
P55000	protein	SLURP1 ARS	0.000109631
P08779	protein	KRT16 KRT16A	0.000109046
1_TG(10:0_18:0_19:0)+NH4 | 1_TG(15:0_16:0_16:0)+NH4 | 1_TG(15:0_15:0_17:0)+NH4	lipid	NA	0.000108219
Q14134	protein	TRIM29 ATDC	0.00010752
TG 50:3; TG(16:0/16:1/18:2); [M+Na]+	lipid	NA	0.000107366
1_HexCer-AP(t18:1/18:2)-H	lipid	NA	0.00010726
PG 16:1/16:0	lipid	NA	0.000106683
1_LPC(22:2)+H	lipid	NA	0.00010603
P19013	protein	KRT4 CYK4	0.000104923
1_Plasmenyl-PE(P-16:0/16:0)+H | 1_Plasmenyl-PC(P-16:0/13:0)+H | 1_Plasmanyl-PC(O-16:1/13:0)+H | 1_Plasmenyl-PE(P-18:0/14:0)+H | 3_Plasmanyl-PE(32:1)+H	lipid	NA	0.000103565
PE 32:1	lipid	NA	0.000103141
TG 53:2; TG(17:0/18:1/18:1); [M+NH4]+	lipid	NA	0.000102781
1_TG(14:0_16:1_18:1)+NH4 | 1_TG(12:0_18:1_18:1)+NH4 | 1_TG(14:1_16:0_18:1)+NH4 | 1_TG(10:0_18:1_20:1)+NH4 | 1_TG(13:0_17:1_18:1)+NH4 | 1_TG(15:0_15:1_18:1)+NH4 | 1_TG(12:0_16:1_20:1)+NH4 | 1_TG(14:0_16:0_18:2)+NH4 | 1_TG(12:0_16:0_20:2)+NH4 | 1_TG(12:0_14:0_22:2)+NH4 | 1_TG(16:0_16:1_16:1)+NH4 | 1_TG(12:0_18:0_18:2)+NH4 | 1_TG(14:1_16:1_18:0)+NH4 | 1_TG(15:0_16:1_17:1)+NH4 | 1_TG(15:1_16:1_17:0)+…	lipid	NA	0.000102727
1_TG(14:0_16:0_16:1)+Na | 1_TG(12:0_16:0_18:1)+Na | 1_TG(14:0_14:0_18:1)+Na | 1_TG(14:0_14:1_18:0)+Na | 1_TG(10:0_14:0_22:1)+Na | 1_TG(14:0_15:0_17:1)+Na | 1_TG(14:1_16:0_16:0)+Na | 1_TG(12:0_16:1_18:0)+Na | 1_TG(10:0_18:0_18:1)+Na | 1_TG(12:0_12:0_22:1)+Na | 1_TG(15:0_15:0_16:1)+Na	lipid	NA	0.000102471
P21128	protein	ENDOU	0.00010231
1_Plasmenyl-PE(P-16:0/18:2)+H | 1_Plasmenyl-PE(P-18:1/16:1)+H | 1_Plasmenyl-PE(P-16:1/18:1)+H | 3_Plasmanyl-PE(34:3)+H	lipid	NA	0.000102252
Cer d18:0/C22:0	lipid	NA	0.000102197
TG 53:3; TG(17:0/18:1/18:2); [M+Na]+	lipid	NA	0.000101809
1_TG(18:1_18:2_24:0)+Na	lipid	NA	0.000101391
P13647	protein	KRT5	9.98E-05
1_TG(16:0_17:1_18:1)+Na | 1_TG(16:1_17:0_18:1)+Na | 1_TG(15:0_18:1_18:1)+Na | 1_TG(15:1_18:0_18:1)+Na | 1_TG(16:0_17:0_18:2)+Na | 1_TG(15:0_18:0_18:2)+Na | 1_TG(16:0_17:2_18:0)+Na | 1_TG(16:1_17:1_18:0)+Na | 1_TG(17:0_17:1_17:1)+Na | 1_TG(15:0_17:2_19:0)+Na | 1_TG(15:1_17:1_19:0)+Na | 1_TG(17:0_17:0_17:2)+Na | 1_TG(16:1_16:1_19:0)+Na	lipid	NA	9.90E-05
P19012	protein	KRT15 KRTB	9.73E-05
LysoPC 16:1; [M+FA-H]-	lipid	NA	9.64E-05
PE(O-34:3) / PE(P-34:2)	lipid	NA	9.63E-05
1_Plasmenyl-LPC(P-16:0)+HCO2 | 1_Plasmanyl-LPC(O-16:0)+HCO2	lipid	NA	9.60E-05
PI 32:1	lipid	NA	9.47E-05
Q8N1N4	protein	KRT78 K5B KB40	9.46E-05
Plasmenyl-PE 34:2; PE(P-16:0/18:2); [M-H]-	lipid	NA	9.45E-05
Q86T26	protein	TMPRSS11B HATL5	9.42E-05
P22735	protein	TGM1 KTG	9.40E-05
O95833	protein	CLIC3	9.36E-05
PE 32:2	lipid	NA	9.28E-05
Q16610	protein	ECM1	9.26E-05
Q5VT79	protein	ANXA8L1 ANXA8L2	9.19E-05
1_TG(14:0_16:0_18:1)+NH4 | 1_TG(16:0_16:0_16:1)+NH4 | 1_TG(14:1_16:0_18:0)+NH4 | 1_TG(12:0_16:0_20:1)+NH4 | 1_TG(15:0_16:0_17:1)+NH4 | 1_TG(15:1_16:0_17:0)+NH4 | 1_TG(16:0_24:1_8:0)+NH4 | 1_TG(14:0_16:1_18:0)+NH4 | 1_TG(12:0_18:0_18:1)+NH4 | 1_TG(15:0_15:0_18:1)+NH4 | 1_TG(13:0_17:0_18:1)+NH4 | 1_TG(10:0_18:1_20:0)+NH4 | 1_TG(14:0_17:0_17:1)+NH4 | 1_TG(14:0_14:1_20:0)+NH4 | 1_TG(14:0_14:0_20:1)+N…	lipid	NA	9.19E-05
1_PC(17:1_22:6)+H | 3_PE(42:7)+H	lipid	NA	9.16E-05
TG 44:0; TG(14:0/14:0/16:0); [M+NH4]+	lipid	NA	9.10E-05
P62760	protein	VSNL1 VISL1	9.10E-05
1_Plasmenyl-PE(P-16:0/18:3)+H | 1_Plasmenyl-PE(P-16:1/18:2)+H | 3_Plasmanyl-PE(34:4)+H	lipid	NA	9.01E-05
Q13835	protein	PKP1	8.96E-05
1_Cer-NS(d20:1/24:1)+H | 1_Cer(d20:1/24:1)+H | 1_Cer-NS(d18:1/26:1)+H | 1_Cer-NS(d19:2/25:0)+H | 1_Cer-NS(d19:1/25:1)+H | 1_Cer-NDS(d18:0/26:2)+H | 1_Cer(d18:2/26:0)+H | 1_Cer-NS(d18:2/26:0)+H | 1_Cer-NDS(d20:0/24:2)+H | 1_Cer-NS(d17:2/27:0)+H | 1_Cer(d26:0/18:2)+H	lipid	NA	8.91E-05
1_PE(15:0_18:1)-H | 1_PE(16:0_17:1)-H | 1_MMPE(15:0_17:1)-H | 1_PE(16:1_17:0)-H | 1_MMPE(16:0_16:1)-H | 1_DMPE(15:0_16:1)-H | 1_PE(15:1_18:0)-H | 1_DMPE(15:1_16:0)-H | 1_MMPE(15:1_17:0)-H	lipid	NA	8.85E-05
1_TG(18:1_18:2_22:6)+Na | 1_TG(18:1_20:4_20:4)+Na | 1_TG(18:2_20:3_20:4)+Na | 1_TG(18:1_20:3_20:5)+Na | 1_TG(16:0_20:3_22:6)+Na | 1_TG(18:1_18:3_22:5)+Na | 1_TG(16:0_20:4_22:5)+Na | 1_TG(18:0_20:4_20:5)+Na | 1_TG(18:0_18:3_22:6)+Na | 1_TG(18:2_18:3_22:4)+Na | 1_TG(18:2_18:2_22:5)+Na | 1_TG(16:0_20:5_22:4)+Na | 1_TG(18:3_20:3_20:3)+Na | 1_TG(14:0_22:4_22:5)+Na	lipid	NA	8.85E-05
PC(O-34:3) / PC(P-34:2)	lipid	NA	8.75E-05
TG 48:1; TG(14:0/16:0/18:1); [M+NH4]+	lipid	NA	8.75E-05
A8MQ03	protein	CYSRT1 C9orf169	8.67E-05
Q9UKR3	protein	KLK13 KLKL4	8.60E-05
P58062	protein	SPINK7 ECG2 UNQ745/PRO1474	8.52E-05
1_TG(18:0_18:1_24:1)+Na | 1_TG(17:1_17:1_26:0)+Na	lipid	NA	8.52E-05
Unsettled: PE 32:1; PE(16:0/16:1); [M-H]-	lipid	NA	8.50E-05
P05120	protein	SERPINB2 PAI2 PLANH2	8.45E-05
P06702	protein	S100A9 CAGB CFAG MRP14	8.40E-05
Q96NY8	protein	NECTIN4 LNIR PRR4 PVRL4	8.39E-05
TG 46:0; TG(14:0/16:0/16:0); [M+NH4]+	lipid	NA	8.35E-05
PG 18:1/18:0	lipid	NA	8.33E-05
1_TG(18:2_22:0_22:0)+NH4 | 1_TG(20:1_20:1_22:0)+NH4 | 1_TG(18:0_22:1_22:1)+NH4	lipid	NA	8.28E-05
1_TG(14:0_16:1_18:1)+Na | 1_TG(14:0_16:0_18:2)+Na | 1_TG(14:1_16:0_18:1)+Na | 1_TG(12:0_18:1_18:1)+Na | 1_TG(12:0_16:0_20:2)+Na | 1_TG(16:0_16:1_16:1)+Na | 1_TG(15:0_15:1_18:1)+Na | 1_TG(12:0_18:0_18:2)+Na | 1_TG(14:0_14:0_20:2)+Na | 1_TG(14:1_16:1_18:0)+Na | 1_TG(15:0_15:0_18:2)+Na | 1_TG(15:1_15:1_18:0)+Na	lipid	NA	8.28E-05
1_TG(16:0_17:0_18:1)+Na | 1_TG(16:0_17:1_18:0)+Na | 1_TG(16:1_17:0_18:0)+Na | 1_TG(16:0_16:1_19:0)+Na | 1_TG(17:0_17:0_17:1)+Na | 1_TG(15:0_18:0_18:1)+Na | 1_TG(15:0_17:1_19:0)+Na	lipid	NA	8.26E-05
LPC 16:1	lipid	NA	8.25E-05
P27482	protein	CALML3	8.22E-05
Unsettled: TG 56:8; TG(16:0/18:2/22:6); [M+Na]+	lipid	NA	8.19E-05
PG 18:0/18:0	lipid	NA	8.17E-05
1_TG(16:0_16:1_18:2)+Na | 1_TG(14:0_18:1_18:2)+Na | 1_TG(16:1_16:1_18:1)+Na | 1_TG(14:0_16:1_20:2)+Na | 1_TG(16:0_16:0_18:3)+Na | 1_TG(14:0_16:0_20:3)+Na | 1_TG(14:1_16:1_20:1)+Na | 1_TG(16:1_17:1_17:1)+Na | 1_TG(14:0_18:0_18:3)+Na | 1_TG(14:1_16:0_20:2)+Na | 1_TG(14:1_18:0_18:2)+Na | 1_TG(14:1_18:1_18:1)+Na | 1_TG(12:0_18:2_20:1)+Na | 1_TG(12:0_18:1_20:2)+Na | 1_TG(12:0_18:0_20:3)+Na	lipid	NA	8.10E-05
1_TG(18:1_18:2_24:0)+NH4 | 1_TG(18:1_18:1_24:1)+NH4 | 1_TG(18:0_18:2_24:1)+NH4 | 1_TG(16:1_18:2_26:0)+NH4 | 1_TG(18:0_18:3_24:0)+NH4 | 1_TG(18:2_20:0_22:1)+NH4 | 1_TG(16:0_18:3_26:0)+NH4 | 1_TG(16:1_22:1_22:1)+NH4 | 1_TG(18:3_20:0_22:0)+NH4	lipid	NA	8.09E-05
Q9NNX1	protein	TUFT1	7.99E-05
P78337	protein	PITX1 BFT PTX1	7.92E-05
P05109	protein	S100A8 CAGA CFAG MRP8	7.91E-05
1_LPC(14:0)+HCO2	lipid	NA	7.90E-05
P32320	protein	CDA CDD	7.85E-05
1_LPA(16:0)-H	lipid	NA	7.81E-05
1_TG(18:1_20:3_20:4)+Na | 1_TG(18:1_18:1_22:6)+Na | 1_TG(18:1_18:2_22:5)+Na | 1_TG(18:0_18:2_22:6)+Na | 1_TG(18:1_20:2_20:5)+Na | 1_TG(18:2_20:2_20:4)+Na | 1_TG(18:0_20:4_20:4)+Na | 1_TG(16:0_20:2_22:6)+Na | 1_TG(18:0_20:3_20:5)+Na | 1_TG(16:0_20:3_22:5)+Na | 1_TG(18:2_20:3_20:3)+Na	lipid	NA	7.79E-05
P18510	protein	IL1RN IL1F3 IL1RA	7.78E-05
P20930	protein	FLG	7.74E-05
Q6P597	protein	KLC3 KLC2 KLC2L	7.68E-05
Q86VR7	protein	VSIG10L	7.68E-05
O00204	protein	SULT2B1 HSST2	7.66E-05
Q9HCY8	protein	S100A14 S100A15	7.62E-05
Q02487	protein	DSC2 CDHF2 DSC3	7.59E-05
PC 30:1	lipid	NA	7.57E-05
P0DP57	protein	SLURP2	7.56E-05
P02533	protein	KRT14	7.53E-05
TG 48:1; TG(14:0/16:0/18:1); [M+Na]+	lipid	NA	7.52E-05
Q6ZVX7	protein	NCCRP1 FBXO50	7.47E-05
PE(O-34:2) / PE(P-34:1) NEG	lipid	NA	7.41E-05
P36952	protein	SERPINB5 PI5	7.39E-05
P04259	protein	KRT6B K6B KRTL1	7.39E-05
Unsettled: Plasmenyl-PE 32:0; PE(P-16:0/16:0); [M-H]-	lipid	NA	7.38E-05
1_TG(14:0_16:1_18:1)+NH4 | 1_TG(16:0_16:1_16:1)+NH4 | 1_TG(14:0_16:0_18:2)+NH4 | 1_TG(12:0_18:1_18:1)+NH4 | 1_TG(15:1_16:0_17:1)+NH4 | 1_TG(14:0_17:1_17:1)+NH4	lipid	NA	7.37E-05
O75907	protein	DGAT1 AGRP1 DGAT	7.27E-05
PC(O-34:4) / PC(P-34:3)	lipid	NA	7.26E-05
Q9NP74	protein	PALMD C1orf11 PALML	7.26E-05
PE(O-34:2) / PE(P-34:1)	lipid	NA	7.24E-05
P35052	protein	GPC1	7.16E-05
1_TG(10:0_10:0_18:2)+NH4 | 1_TG(10:0_14:1_14:1)+NH4	lipid	NA	7.16E-05
Q9NSA3	protein	CTNNBIP1 ICAT	7.12E-05
Q9UBD6	protein	RHCG C15orf6 CDRC2 PDRC2 RHGK	7.12E-05
1_TG(16:0_17:1_18:0)+NH4 | 1_TG(15:1_17:0_19:0)+NH4 | 1_TG(17:0_17:0_17:1)+NH4 | 1_TG(15:1_18:0_18:0)+NH4 | 1_TG(15:0_17:1_19:0)+NH4	lipid	NA	7.09E-05
Plasmenyl-PE 34:1; PE(P-16:0/18:1); [M-H]-	lipid	NA	7.07E-05
PE(O-32:0)	lipid	NA	7.02E-05
Q9UIV8	protein	SERPINB13 PI13	7.01E-05
Q9UL52	protein	TMPRSS11E DESC1 TMPRSS11E2 UNQ742/PRO1461	6.98E-05
Q9UHA7	protein	IL36A FIL1E IL1E IL1F6	6.96E-05
PC(O-38:1) / PC(P-38:0)	lipid	NA	6.95E-05
SM d18:0/20:0	lipid	NA	6.93E-05
Q02413	protein	DSG1 CDHF4	6.92E-05
1_TG(16:0_16:1_18:1)+NH4 | 1_TG(14:0_18:1_18:1)+NH4 | 1_TG(14:1_18:0_18:1)+NH4 | 1_TG(15:0_17:1_18:1)+NH4 | 1_TG(18:1_24:1_8:0)+NH4 | 1_TG(12:0_18:1_20:1)+NH4 | 1_TG(15:1_17:0_18:1)+NH4 | 1_TG(14:0_16:0_20:2)+NH4 | 1_TG(16:0_16:0_18:2)+NH4 | 1_TG(14:1_16:0_20:1)+NH4 | 1_TG(16:0_17:1_17:1)+NH4 | 1_TG(14:0_16:1_20:1)+NH4 | 1_TG(16:1_16:1_18:0)+NH4 | 1_TG(14:1_16:1_20:0)+NH4 | 1_TG(16:1_17:0_17:1)+N…	lipid	NA	6.91E-05
LPC 14:0	lipid	NA	6.90E-05
1_Plasmenyl-PE(P-16:0/18:1)+H | 1_Plasmenyl-PE(P-18:1/16:0)+H | 1_Plasmenyl-PE(P-18:0/16:1)+H | 1_Plasmenyl-PC(P-16:0/15:1)+H | 1_Plasmenyl-PC(P-18:1/13:0)+H | 1_Plasmanyl-PC(O-16:1/15:1)+H | 1_Plasmenyl-PC(P-16:1/15:0)+H | 3_Plasmanyl-PE(34:2)+H	lipid	NA	6.87E-05
Q8WUF5	protein	PPP1R13L IASPP NKIP1 PPP1R13BL RAI	6.80E-05
1_TG(18:1_18:2_22:0)+NH4 | 1_TG(16:1_18:1_24:1)+NH4 | 1_TG(18:1_18:1_22:1)+NH4 | 1_TG(18:0_18:1_22:2)+NH4 | 1_TG(18:1_20:0_20:2)+NH4 | 1_TG(16:0_18:2_24:1)+NH4 | 1_TG(17:2_18:1_23:0)+NH4 | 1_TG(18:1_20:1_20:1)+NH4 | 1_TG(18:0_18:2_22:1)+NH4 | 1_TG(16:1_18:2_24:0)+NH4 | 1_TG(17:0_17:2_24:1)+NH4 | 1_TG(16:1_20:1_22:1)+NH4 | 1_TG(16:1_20:2_22:0)+NH4 | 1_TG(17:0_18:3_23:0)+NH4 | 1_TG(16:0_20:2_22:1)+…	lipid	NA	6.78E-05
P13688	protein	CEACAM1 BGP BGP1	6.78E-05
O60259	protein	KLK8 NRPN PRSS19 TADG14 UNQ283/PRO322	6.77E-05
Q14512	protein	FGFBP1 FGFBP HBP17	6.77E-05
P15924	protein	DSP	6.74E-05
Unsettled: TG 53:2; TG(17:0/18:1/18:1); [M+NH4]+	lipid	NA	6.74E-05
1_TG(16:1_19:0_20:1)+NH4 | 1_TG(15:1_20:0_20:1)+NH4	lipid	NA	6.71E-05
Q02539	protein	HIST1H1A H1F1	6.68E-05
SM 18:1/26:0	lipid	NA	6.68E-05
1_TG(17:0_18:1_18:1)+Na | 1_TG(17:0_18:0_18:2)+Na | 1_TG(16:0_17:0_20:2)+Na | 1_TG(17:1_18:0_18:1)+Na | 1_TG(16:1_18:1_19:0)+Na | 1_TG(16:0_18:2_19:0)+Na | 1_TG(15:0_18:0_20:2)+Na | 1_TG(17:1_17:1_19:0)+Na	lipid	NA	6.67E-05
1_TG(14:0_16:0_18:1)+Na | 1_TG(16:0_16:0_16:1)+Na | 1_TG(15:0_16:0_17:1)+Na | 1_TG(14:0_16:1_18:0)+Na | 1_TG(12:0_18:0_18:1)+Na | 1_TG(15:0_15:0_18:1)+Na | 1_TG(12:0_17:1_19:0)+Na	lipid	NA	6.67E-05
LysoPE 16:1; [M-H]-	lipid	NA	6.66E-05
TG 50:2; TG(16:0/16:1/18:1); [M+NH4]+	lipid	NA	6.64E-05
Q8WWA1	protein	TMEM40	6.59E-05
1_Plasmenyl-PC(P-16:0/18:2)+H | 1_Plasmanyl-PC(O-16:0/18:3)+H | 1_Plasmanyl-PC(O-16:1/18:2)+H | 1_Plasmenyl-PC(P-16:1/18:1)+H | 1_Plasmenyl-PC(P-18:1/16:1)+H	lipid	NA	6.57E-05
Q92876	protein	KLK6 PRSS18 PRSS9	6.56E-05
P31151	protein	S100A7 PSOR1 S100A7C	6.53E-05
TG 56:7; TG(16:0/18:1/22:6); [M+NH4]+	lipid	NA	6.52E-05
1_TG(17:0_18:2_26:0)+NH4 | 1_TG(17:1_18:1_26:0)+NH4 | 1_TG(18:1_18:1_25:0)+NH4	lipid	NA	6.51E-05
A0PJW8	protein	DAPL1 EEDA	6.48E-05
P06731	protein	CEACAM5 CEA	6.46E-05
Q8IVF2	protein	AHNAK2 C14orf78 KIAA2019	6.45E-05
TG 52:5; TG(16:0/16:1/20:4); [M+NH4]+	lipid	NA	6.43E-05
PC(O-34:2) / PC(P-34:1)	lipid	NA	6.42E-05
Q08AI8	protein	C2orf54	6.41E-05
PC 30:0; PC(14:0/16:0); [M+H]+	lipid	NA	6.39E-05
Q9BQR3	protein	PRSS27 MPN UNQ1884/PRO4327	6.37E-05
P10636	protein	MAPT MAPTL MTBT1 TAU	6.34E-05
Unsettled: Plasmenyl-PE 36:3; PE(P-16:0/20:3); [M-H]-	lipid	NA	6.33E-05
1_Plasmanyl-PC(O-16:0/14:0)+H | 3_Plasmanyl-PE(33:0)+H	lipid	NA	6.32E-05
Q9UGL9	protein	CRCT1 C1orf42 NICE1	6.32E-05
P15408	protein	FOSL2 FRA2	6.28E-05
HexCer d18:1/C18:1	lipid	NA	6.26E-05
TG 53:1; TG(17:0/18:0/18:1); [M+NH4]+	lipid	NA	6.25E-05
Q9UBX7	protein	KLK11 PRSS20 TLSP UNQ649/PRO1279	6.19E-05
SM d18:0/18:0	lipid	NA	6.19E-05
Q9UJY1	protein	HSPB8 CRYAC E2IG1 HSP22 PP1629	6.18E-05
Q8TD16	protein	BICD2 KIAA0699	6.17E-05
LysoPE 24:1; [M-H]-	lipid	NA	6.16E-05
Q15223	protein	NECTIN1 HVEC PRR1 PVRL1	6.14E-05
A1A5D9	protein	BICDL2 BICDR2 CCDC64B	6.06E-05
1_TG(18:0_18:1_20:4)+NH4 | 1_TG(16:0_18:1_22:4)+NH4 | 1_TG(16:0_20:1_20:4)+NH4 | 1_TG(18:1_18:1_20:3)+NH4 | 1_TG(18:1_18:2_20:2)+NH4 | 1_TG(16:1_20:0_20:4)+NH4 | 1_TG(14:0_20:4_22:1)+NH4 | 1_TG(18:1_18:3_20:1)+NH4 | 1_TG(16:1_18:1_22:3)+NH4 | 1_TG(18:0_18:2_20:3)+NH4 | 1_TG(16:0_18:0_22:5)+NH4 | 1_TG(16:1_18:0_22:4)+NH4 | 1_TG(16:0_20:2_20:3)+NH4 | 1_TG(18:0_18:3_20:2)+NH4 | 1_TG(18:0_18:0_20:5)+…	lipid	NA	6.05E-05
P04083	protein	ANXA1 ANX1 LPC1	6.05E-05
P04080	protein	CSTB CST6 STFB	6.01E-05
Q14002	protein	CEACAM7 CGM2	5.97E-05
Q04695	protein	KRT17	5.89E-05
P15309	protein	ACPP	5.89E-05
Q9ULR5	protein	PAIP2B KIAA1155	5.87E-05
Q674X7	protein	KAZN KAZ KIAA1026 HRIHFB2003	5.86E-05
Cer d18:1/C20:1	lipid	NA	5.85E-05
TG 58:9; TG(18:1/18:2/22:6); [M+NH4]+	lipid	NA	5.85E-05
Q96JY6	protein	PDLIM2 PP6345	5.84E-05
Q9BQI0	protein	AIF1L C9orf58 IBA2 UNQ672/PRO1306	5.83E-05
Q96L46	protein	CAPNS2	5.79E-05
Q8NFC6	protein	BOD1L1 BOD1L FAM44A KIAA1327	5.79E-05
Q5VY80	protein	RAET1L ULBP6	5.75E-05
PC 32:1; PC(16:0/16:1); [M+H]+	lipid	NA	5.73E-05
Q9Y4K1	protein	CRYBG1 AIM1	5.71E-05
Q9H9R9	protein	DBNDD1	5.71E-05
Q6UW32	protein	IGFL1 UNQ644/PRO1274	5.67E-05
P31947	protein	SFN HME1	5.64E-05
Q02388	protein	COL7A1	5.62E-05
SM 18:1/22:6	lipid	NA	5.60E-05
O60248	protein	SOX15 SOX12 SOX20 SOX26 SOX27	5.60E-05
P03973	protein	SLPI WAP4 WFDC4	5.59E-05
PE(O-34:1) / PE(P-34:0)	lipid	NA	5.56E-05
TG 50:1; TG(16:0/16:0/18:1); [M+NH4]+	lipid	NA	5.56E-05
P48594	protein	SERPINB4 PI11 SCCA2	5.54E-05
Q96FQ6	protein	S100A16 S100F AAG13	5.54E-05
1_Plasmenyl-PE(P-16:1/22:6)+H	lipid	NA	5.53E-05
PC 33:1; PC(15:0/18:1); [M+H]+	lipid	NA	5.52E-05
PS 36:2	lipid	NA	5.51E-05
1_TG(16:0_18:1_24:1)+Na | 1_TG(18:0_18:1_22:1)+Na	lipid	NA	5.51E-05
P22532	protein	SPRR2D	5.50E-05
TG 50:3; TG(16:0/16:1/18:2); [M+NH4]+	lipid	NA	5.50E-05
Q7Z465	protein	BNIPL	5.46E-05
TG 53:1; TG(17:0/18:0/18:1); [M+NH4]+	lipid	NA	5.45E-05
Unsettled: TG 56:7; TG(16:0/18:1/22:6); [M+Na]+	lipid	NA	5.42E-05
O75828	protein	CBR3	5.41E-05
Q5T0Z8	protein	C6orf132	5.30E-05
Q9UM47	protein	NOTCH3	5.26E-05
Q9Y446	protein	PKP3	5.25E-05
TG 56:4; TG(18:0/18:1/20:3); [M+NH4]+	lipid	NA	5.24E-05
1_TG(18:1_18:2_24:1)+NH4 | 1_TG(18:1_18:3_24:0)+NH4 | 1_TG(18:1_20:3_22:0)+NH4 | 1_TG(18:1_20:2_22:1)+NH4 | 1_TG(18:1_20:0_22:3)+NH4 | 1_TG(18:2_18:2_24:0)+NH4 | 1_TG(18:2_20:1_22:1)+NH4 | 1_TG(16:1_20:2_24:1)+NH4 | 1_TG(18:2_20:2_22:0)+NH4 | 1_TG(16:0_20:3_24:1)+NH4 | 1_TG(18:0_18:3_24:1)+NH4 | 1_TG(14:0_22:3_24:1)+NH4 | 1_TG(16:1_20:3_24:0)+NH4 | 1_TG(16:1_18:3_26:0)+NH4 | 1_TG(16:1_22:0_22:3)+…	lipid	NA	5.21E-05
1_TG(18:0_18:1_20:4)+NH4 | 1_TG(16:0_18:1_22:4)+NH4 | 1_TG(18:1_18:1_20:3)+NH4 | 1_TG(16:0_20:1_20:4)+NH4 | 1_TG(18:1_18:2_20:2)+NH4 | 1_TG(16:1_20:0_20:4)+NH4 | 1_TG(18:1_18:3_20:1)+NH4 | 1_TG(14:0_20:4_22:1)+NH4 | 1_TG(16:1_18:1_22:3)+NH4 | 1_TG(18:0_18:2_20:3)+NH4 | 1_TG(16:0_18:0_22:5)+NH4 | 1_TG(16:1_18:0_22:4)+NH4 | 1_TG(16:0_20:2_20:3)+NH4 | 1_TG(18:0_18:3_20:2)+NH4 | 1_TG(18:0_18:0_20:5)+…	lipid	NA	5.17E-05
P40394	protein	ADH7	5.17E-05
Unsettled: TG 56:5; TG(18:0/18:1/20:4); [M+Na]+	lipid	NA	5.16E-05
1_TG(16:0_18:1_22:5)+Na | 1_TG(18:1_18:1_20:4)+Na | 1_TG(16:0_18:0_22:6)+Na | 1_TG(16:0_20:3_20:3)+Na | 1_TG(16:1_18:0_22:5)+Na | 1_TG(18:0_18:1_20:5)+Na | 1_TG(18:0_18:3_20:3)+Na	lipid	NA	5.15E-05
1_Plasmanyl-PC(O-16:1/16:1)+H | 1_Plasmenyl-PC(P-16:0/16:1)+H | 1_Plasmanyl-PC(O-18:1/14:1)+H | 1_Plasmenyl-PC(P-18:1/14:0)+H | 1_Plasmenyl-PC(P-18:0/14:1)+H | 1_Plasmenyl-PE(P-18:0/17:1)+H | 1_Plasmenyl-PE(P-18:1/17:0)+H | 1_Plasmenyl-PE(P-20:1/15:0)+H | 3_Plasmanyl-PE(35:2)+H	lipid	NA	5.14E-05
Q96A19	protein	CCDC102A	5.13E-05
1_TG(18:1_20:1_20:4)+Na | 1_TG(18:1_18:1_22:4)+Na | 1_TG(18:0_18:1_22:5)+Na | 1_TG(18:0_20:3_20:3)+Na | 1_TG(16:0_20:1_22:5)+Na | 1_TG(18:3_20:0_20:3)+Na | 1_TG(18:0_18:0_22:6)+Na | 1_TG(16:0_20:0_22:6)+Na	lipid	NA	5.11E-05
P40199	protein	CEACAM6 NCA	5.05E-05
Q5VT52	protein	RPRD2 KIAA0460 HSPC099	4.94E-05
PC 29:0; PC(11:0/18:0); [M+H]+	lipid	NA	4.93E-05
O14545	protein	TRAFD1 FLN29	4.91E-05
TG 50:1; TG(16:0/16:0/18:1); [M+NH4]+	lipid	NA	4.91E-05
PC(O-36:0)	lipid	NA	4.84E-05
1_TG(17:1_18:0_18:1)+NH4 | 1_TG(17:0_18:1_18:1)+NH4 | 1_TG(15:1_18:1_20:0)+NH4	lipid	NA	4.81E-05
Q8N307	protein	MUC20 KIAA1359 UNQ2782/PRO7170	4.81E-05
O60936	protein	NOL3 ARC NOP	4.79E-05
1_Plasmenyl-LPE(P-16:0)-H | 1_CerP(d19:0/2:0)-H	lipid	NA	4.78E-05
Q9H2J4	protein	PDCL3 PhLP2A VIAF1	4.76E-05
O95757	protein	HSPA4L APG1 OSP94	4.76E-05
1_PI(16:0_18:3)-H | 1_PI(14:0_20:3)-H	lipid	NA	4.74E-05
Plasmenyl-PC 34:1; PC(P-14:0/20:1); [M+H]+	lipid	NA	4.72E-05
O95817	protein	BAG3 BIS	4.71E-05
Q5SYE7	protein	NHSL1 C6orf63 KIAA1357	4.70E-05
Q01469	protein	FABP5	4.67E-05
TG 58:6; TG(18:1/18:1/22:4); [M+NH4]+	lipid	NA	4.66E-05
Q01581	protein	HMGCS1 HMGCS	4.63E-05
Q13541	protein	EIF4EBP1	4.63E-05
Cer d18:1/C22:6	lipid	NA	4.61E-05
P13928	protein	ANXA8 ANX8	4.61E-05
Plasmenyl-PE 36:5; PE(P-16:0/20:5); [M-H]-	lipid	NA	4.60E-05
P54652	protein	HSPA2	4.59E-05
SM d18:0/26:0	lipid	NA	4.58E-05
O43240	protein	KLK10 NES1 PRSSL1	4.57E-05
Q9Y608	protein	LRRFIP2	4.56E-05
Q96HD1	protein	CRELD1 CIRRIN UNQ188/PRO214	4.55E-05
Q8TE68	protein	EPS8L1 DRC3 EPS8R1 PP10566	4.54E-05
O75506	protein	HSBP1 HSF1BP	4.53E-05
Q14116	protein	IL18 IGIF IL1F4	4.52E-05
O75487	protein	GPC4 UNQ474/PRO937	4.51E-05
Q16890	protein	TPD52L1	4.51E-05
Q96B23	protein	C18orf25 ARKL1	4.51E-05
Q16651	protein	PRSS8	4.49E-05
A5YM69	protein	ARHGEF35 ARHGEF5L	4.49E-05
Q9UKS6	protein	PACSIN3	4.44E-05
P16989	protein	YBX3 CSDA DBPA	4.43E-05
Q9UHD9	protein	UBQLN2 N4BP4 PLIC2 HRIHFB2157	4.42E-05
PC 32:1	lipid	NA	4.40E-05
P28799	protein	GRN	4.37E-05
Q9NZD2	protein	GLTP	4.36E-05
1_TG(16:1_18:0_20:0)+NH4	lipid	NA	4.35E-05
PC(O-36:1) / PC(P-36:0)	lipid	NA	4.33E-05
Q9NRR8	protein	CDC42SE1 SPEC1	4.30E-05
P15104	protein	GLUL GLNS	4.28E-05
Q9BUW7	protein	C9orf16 EST00098	4.25E-05
1_TG(18:0_18:1_22:5)+NH4 | 1_TG(18:1_20:1_20:4)+NH4 | 1_TG(18:1_18:1_22:4)+NH4 | 1_TG(18:1_20:2_20:3)+NH4 | 1_TG(18:1_18:2_22:3)+NH4 | 1_TG(18:0_18:2_22:4)+NH4 | 1_TG(18:0_20:2_20:4)+NH4 | 1_TG(16:0_20:2_22:4)+NH4 | 1_TG(18:0_20:1_20:5)+NH4 | 1_TG(18:0_20:3_20:3)+NH4 | 1_TG(14:0_22:2_22:4)+NH4 | 1_TG(16:0_20:1_22:5)+NH4 | 1_TG(18:0_18:0_22:6)+NH4 | 1_TG(16:1_20:1_22:4)+NH4 | 1_TG(14:0_22:1_22:5)+…	lipid	NA	4.24E-05
P04264	protein	KRT1 KRTA	4.24E-05
P26651	protein	ZFP36 G0S24 NUP475 RNF162A TIS11A TTP	4.21E-05
PG 18:2/18:0	lipid	NA	4.20E-05
O94885	protein	SASH1 KIAA0790 PEPE1	4.20E-05
Q9BYN0	protein	SRXN1 C20orf139 SRX SRX1	4.19E-05
PC 38:1	lipid	NA	4.18E-05
P61925	protein	PKIA PRKACN1	4.17E-05
1_LPS(18:1)-H	lipid	NA	4.14E-05
1_TG(18:0_18:2_20:1)+NH4	lipid	NA	4.14E-05
P04792	protein	HSPB1 HSP27 HSP28	4.11E-05
O94906	protein	PRPF6 C20orf14	4.09E-05
O15020	protein	SPTBN2 KIAA0302 SCA5	4.08E-05
P06737	protein	PYGL	4.08E-05
PC 32:2	lipid	NA	4.07E-05
O76080	protein	ZFAND5 ZA20D2 ZNF216	4.07E-05
P21589	protein	NT5E NT5 NTE	4.03E-05
TG 56:2; TG(18:1/18:1/20:0); [M+NH4]+	lipid	NA	4.02E-05
Q86VS8	protein	HOOK3	4.01E-05
P55290	protein	CDH13 CDHH	4.01E-05
Q9P0P0	protein	RNF181 HSPC238	3.99E-05
O76070	protein	SNCG BCSG1 PERSYN PRSN	3.99E-05
1_TG(10:0_12:0_18:2)+NH4	lipid	NA	3.98E-05
1_PS(18:0_18:2)+H | 1_PS(18:1_18:1)+H | 1_PS(16:0_20:2)+H | 3_PS(36:2)+H | 1_OxPC(18:2_16:1(OO)) | 1_OxPC(18:1_16:1(COOH))+H | 1_OxPC(18:1_16:1(Ke,OH)) | 1_OxPC(18:1(OH)_16:1(CHO)) | 1_OxPC(18:0_16:2(COOH))+H | 1_OxPC(18:1(OH)_16:1(Ke)) | 1_OxPC(20:2_14:0(COOH))+H | 1_OxPC(20:2_14:1(OO)) | 1_OxPC(16:1_18:2(OOH)) | 1_OxPC(16:1_18:1(Ke,OH)) | 1_OxPC(25:0_9:2(COOH))+H | 1_OxPC(24:1(OH)_10:1(CHO)) | …	lipid	NA	3.96E-05
Q13887	protein	KLF5 BTEB2 CKLF IKLF	3.96E-05
P54108	protein	CRISP3	3.95E-05
PI 35:1; PI(17:0/18:1); [M-H]-	lipid	NA	3.94E-05
PE(O-36:4) / PE(P-36:3)	lipid	NA	3.93E-05
PI 38:1	lipid	NA	3.92E-05
P11684	protein	SCGB1A1 CC10 CCSP UGB	3.90E-05
PE 32:0	lipid	NA	3.90E-05
1_Plasmanyl-PC(O-24:1/18:1)+H | 1_Plasmenyl-PC(P-24:1/18:0)+H | 1_Plasmenyl-PC(P-24:0/18:1)+H | 1_Plasmenyl-PC(P-18:1/24:0)+H | 1_Plasmanyl-PC(O-24:0/18:2)+H	lipid	NA	3.88E-05
1_TG(18:1_18:1_23:0)+NH4	lipid	NA	3.87E-05
P30622	protein	CLIP1 CYLN1 RSN	3.86E-05
Q8N387	protein	MUC15 UNQ750/PRO1481	3.86E-05
1_TG(18:1_18:1_20:4)+NH4 | 1_TG(16:0_18:1_22:5)+NH4 | 1_TG(18:0_18:2_20:4)+NH4 | 1_TG(16:0_20:2_20:4)+NH4 | 1_TG(18:0_18:1_20:5)+NH4 | 1_TG(18:1_18:2_20:3)+NH4 | 1_TG(16:1_20:1_20:4)+NH4 | 1_TG(16:1_18:1_22:4)+NH4 | 1_TG(18:1_18:3_20:2)+NH4 | 1_TG(18:1_18:4_20:1)+NH4 | 1_TG(16:1_18:0_22:5)+NH4 | 1_TG(16:0_18:0_22:6)+NH4 | 1_TG(16:0_18:2_22:4)+NH4 | 1_TG(16:0_20:1_20:5)+NH4 | 1_TG(16:0_20:3_20:3)+…	lipid	NA	3.84E-05
Q04721	protein	NOTCH2	3.81E-05
Q9UQB8	protein	BAIAP2	3.80E-05
O43805	protein	SSNA1 NA14	3.80E-05
TG 56:3; TG(18:1/18:1/20:1); [M+NH4]+	lipid	NA	3.77E-05
1_TG(16:0_18:1_22:5)+Na | 1_TG(18:1_18:1_20:4)+Na | 1_TG(18:1_18:2_20:3)+Na | 1_TG(18:0_18:1_20:5)+Na | 1_TG(18:0_18:2_20:4)+Na | 1_TG(16:1_18:1_22:4)+Na | 1_TG(18:0_18:3_20:3)+Na | 1_TG(16:0_18:0_22:6)+Na | 1_TG(16:0_18:2_22:4)+Na | 1_TG(16:1_18:0_22:5)+Na | 1_TG(16:1_20:1_20:4)+Na | 1_TG(16:0_20:1_20:5)+Na | 1_TG(16:0_20:3_20:3)+Na | 1_TG(18:2_18:3_20:1)+Na	lipid	NA	3.77E-05
Q9Y5U8	protein	MPC1 BRP44L CGI-129 HSPC040 PNAS-115	3.72E-05
1_TG(12:0_24:1_24:1)+NH4	lipid	NA	3.68E-05
Q86U10	protein	ASPG C14orf76	3.68E-05
O60784	protein	TOM1	3.67E-05
P02511	protein	CRYAB CRYA2 HSPB5	3.66E-05
SM 18:1/26:1	lipid	NA	3.61E-05
O95208	protein	EPN2 KIAA1065	3.61E-05
1_PI(18:2_22:1)-H | 1_PI(18:1_22:2)-H | 1_PI(18:0_22:3)-H	lipid	NA	3.59E-05
O95999	protein	BCL10 CIPER CLAP	3.59E-05
P20810	protein	CAST	3.58E-05
O43768	protein	ENSA	3.58E-05
LPC 26:1	lipid	NA	3.58E-05
PC(O-32:1) / PC(P-32:0)	lipid	NA	3.56E-05
Q8IZ21	protein	PHACTR4 PRO2963	3.54E-05
P18827	protein	SDC1 SDC	3.54E-05
1_LPE(24:0)-H	lipid	NA	3.53E-05
TG 50:1; TG(16:0/16:0/18:1); [M+Na]+	lipid	NA	3.52E-05
Q15642	protein	TRIP10 CIP4 STOT STP	3.49E-05
PG 18:1/16:1	lipid	NA	3.47E-05
PI 35:2; PI(17:0/18:2); [M-H]-	lipid	NA	3.47E-05
1_Cer-NDS(d20:0/24:0)+H | 1_Cer-NDS(d18:0/26:0)+H | 1_Cer-NDS(d24:0/20:0)+H | 1_Cer(d20:0/24:0)+H | 1_Cer(d18:0/26:0)+H | 1_Cer(d24:0/20:0)+H | 1_Cer-NDS(d19:0/25:0)+H | 1_Cer-NDS(d14:0/30:0)+H | 1_Cer-NDS(d17:0/27:0)+H | 1_Cer(d19:0/25:0)+H | 1_Cer(d23:0/21:0)+H | 1_Cer-NDS(d23:0/21:0)+H	lipid	NA	3.45E-05
TG 55:2; TG(18:1/18:1/19:0); [M+NH4]+	lipid	NA	3.42E-05
Q16254	protein	E2F4	3.42E-05
PC 35:3; PC(13:0/22:3); [M+H]+	lipid	NA	3.42E-05
1_Cer-NDS(d18:0/16:0)+C2H3O2 | 1_Cer-NDS(d20:0/14:0)+C2H3O2	lipid	NA	3.41E-05
Q15785	protein	TOMM34 URCC3	3.40E-05
O95359	protein	TACC2	3.39E-05
P14649	protein	MYL6B MLC1SA	3.39E-05
Q6YHK3	protein	CD109 CPAMD7	3.39E-05
P20851	protein	C4BPB	3.39E-05
1_TG(18:0_18:1_20:4)+Na | 1_TG(18:1_18:1_20:3)+Na | 1_TG(18:0_18:2_20:3)+Na | 1_TG(16:0_18:1_22:4)+Na | 1_TG(16:0_20:2_20:3)+Na | 1_TG(16:0_18:0_22:5)+Na | 1_TG(16:0_20:1_20:4)+Na | 1_TG(18:1_18:3_20:1)+Na | 1_TG(18:0_18:3_20:2)+Na | 1_TG(18:1_18:2_20:2)+Na | 1_TG(16:1_18:0_22:4)+Na | 1_TG(18:1_18:4_20:0)+Na | 1_TG(16:1_20:1_20:3)+Na | 1_TG(18:0_18:4_20:1)+Na | 1_TG(16:1_20:0_20:4)+Na | 1_TG(18:0…	lipid	NA	3.38E-05
Q9BPZ3	protein	PAIP2 PAIP2A HSPC218	3.38E-05
1_TG(18:1_20:1_20:4)+Na | 1_TG(18:1_18:1_22:4)+Na | 1_TG(18:0_18:1_22:5)+Na | 1_TG(18:1_20:2_20:3)+Na | 1_TG(18:0_20:2_20:4)+Na | 1_TG(16:0_20:2_22:4)+Na | 1_TG(18:0_20:1_20:5)+Na | 1_TG(18:0_20:3_20:3)+Na | 1_TG(18:1_20:0_20:5)+Na | 1_TG(16:0_20:1_22:5)+Na | 1_TG(18:3_20:1_20:2)+Na | 1_TG(18:3_20:0_20:3)+Na | 1_TG(16:0_20:3_22:3)+Na | 1_TG(18:0_18:3_22:3)+Na | 1_TG(18:0_18:0_22:6)+Na | 1_TG(16:0…	lipid	NA	3.37E-05
TG 50:1; TG(16:0/16:0/18:1); [M+Na]+	lipid	NA	3.37E-05
Plasmenyl-PE 40:6; PE(P-18:0/22:6); [M-H]-	lipid	NA	3.37E-05
Q9NQP4	protein	PFDN4 PFD4	3.35E-05
Q9NZJ6	protein	COQ3 UG0215E05	3.35E-05
SM d18:0/16:0	lipid	NA	3.35E-05
Q6P9G4	protein	TMEM154	3.33E-05
1_PI(16:0_18:3)-H | 1_PI(16:1_18:2)-H | 1_PI(14:0_20:3)-H	lipid	NA	3.31E-05
Q8ND25	protein	ZNRF1 NIN283	3.28E-05
P25445	protein	FAS APT1 FAS1 TNFRSF6	3.25E-05
TG 52:2; TG(16:0/18:1/18:1); [M+NH4]+	lipid	NA	3.24E-05
Q16666	protein	IFI16 IFNGIP1	3.23E-05
1_TG(18:1_18:1_20:1)+Na | 1_TG(18:0_18:1_20:2)+Na | 1_TG(14:1_18:1_24:1)+Na | 1_TG(14:1_20:1_22:1)+Na | 1_TG(18:0_18:0_20:3)+Na	lipid	NA	3.23E-05
Q9P270	protein	SLAIN2 KIAA1458	3.22E-05
P14923	protein	JUP CTNNG DP3	3.20E-05
P62253	protein	UBE2G1 UBE2G	3.19E-05
Q9BV19	protein	C1orf50	3.19E-05
PE(O-36:0)	lipid	NA	3.14E-05
PI 32:0; PI(16:0/16:0); [M-H]-	lipid	NA	3.13E-05
Q13542	protein	EIF4EBP2	3.12E-05
SM 18:1/20:0	lipid	NA	3.12E-05
1_LPI(22:5)-H	lipid	NA	3.11E-05
TG 54:2; TG(18:0/18:1/18:1); [M+NH4]+	lipid	NA	3.10E-05
SM d18:0/22:0	lipid	NA	3.07E-05
Q99961	protein	SH3GL1 CNSA1 SH3D2B	3.07E-05
Q9Y2J2	protein	EPB41L3 DAL1 KIAA0987	3.05E-05
1_Plasmenyl-PE(P-16:0/22:6)+H | 1_Plasmenyl-PE(P-18:1/20:5)+H | 1_Plasmenyl-PE(P-16:1/22:5)+H	lipid	NA	3.05E-05
Cer d18:0/C16:0	lipid	NA	3.05E-05
Q09666	protein	AHNAK PM227	3.04E-05
O95425	protein	SVIL	3.03E-05
PC(O-34:1) / PC(P-34:0)	lipid	NA	3.03E-05
Q9NZ63	protein	C9orf78 HCA59	3.01E-05
Q96C90	protein	PPP1R14B PLCB3N PNG	3.00E-05
P08519	protein	LPA	3.00E-05
P24592	protein	IGFBP6 IBP6	3.00E-05
Q9UBB5	protein	MBD2	2.98E-05
1_LPC(16:1)+H	lipid	NA	2.97E-05
Q969E8	protein	TSR2	2.96E-05
1_LPE(24:1)+H	lipid	NA	2.94E-05
O94992	protein	HEXIM1 CLP1 EDG1 HIS1 MAQ1	2.94E-05
Q9NZ09	protein	UBAP1 NAG20	2.93E-05
P04271	protein	S100B	2.93E-05
Q6ZVM7	protein	TOM1L2	2.92E-05
O95361	protein	TRIM16 EBBP	2.92E-05
P17275	protein	JUNB	2.91E-05
Q9H814	protein	PHAX RNUXA	2.91E-05
1_TG(14:0_22:0_22:2)+NH4 | 1_TG(16:0_20:0_22:2)+NH4 | 1_TG(18:1_18:1_22:0)+NH4	lipid	NA	2.91E-05
Q712K3	protein	UBE2R2 CDC34B UBC3B	2.89E-05
PC(O-34:0)	lipid	NA	2.89E-05
P19256	protein	CD58 LFA3	2.89E-05
PC(O-38:2) / PC(P-38:1)	lipid	NA	2.85E-05
Q9H204	protein	MED28 EG1 FKSG20	2.85E-05
Q9NWU2	protein	GID8 C20orf11	2.85E-05
P35269	protein	GTF2F1 RAP74	2.85E-05
P63146	protein	UBE2B RAD6B	2.85E-05
1_LPC(16:1)+Na	lipid	NA	2.85E-05
P35527	protein	KRT9	2.85E-05
P07204	protein	THBD THRM	2.84E-05
1_PS(18:0_20:3)+H | 1_PS(18:2_20:1)+H | 1_PS(16:0_22:3)+H | 1_PS(18:1_20:2)+H | 3_PS(38:3)+H | 1_OxPC(20:3_16:1(OO)) | 1_OxPC(18:2_18:2(OOH)) | 1_OxPC(18:2_18:1(Ke,OH)) | 1_OxPC(20:2(OH)_16:1(Ke)) | 1_OxPC(20:2(OH)_16:1(CHO)) | 1_OxPC(16:1(Ke)_20:1(Ke)) | 1_OxPC(20:1(Ke)_16:1(CHO)) | 1_OxPC(22:2(OH)_14:1(Ke)) | 1_OxPC(22:2(OH)_14:1(CHO)) | 1_OxPC(14:1(Ke)_22:1(Ke)) | 1_OxPC(22:1(Ke)_14:1(CHO)) | …	lipid	NA	2.81E-05
LysoPI 18:1; LysoPI 18:1; [M-H]-	lipid	NA	2.80E-05
Q9BRP8	protein	PYM1 PYM WIBG	2.80E-05
Q9UK76	protein	JPT1 ARM2 HN1	2.78E-05
Q9Y287	protein	ITM2B BRI BRI2	2.77E-05
P40855	protein	PEX19 HK33 PXF OK/SW-cl.22	2.77E-05
Q9H6S3	protein	EPS8L2 EPS8R2 PP13181	2.76E-05
Q9Y2V2	protein	CARHSP1	2.75E-05
Q9BRX5	protein	GINS3 PSF3	2.75E-05
P55771	protein	PAX9	2.75E-05
P54709	protein	ATP1B3	2.75E-05
Q9UMD9	protein	COL17A1 BP180 BPAG2	2.75E-05
Q7Z422	protein	SZRD1 C1orf144	2.74E-05
Q14135	protein	VGLL4 KIAA0121	2.74E-05
Q9P2B4	protein	CTTNBP2NL KIAA1433	2.74E-05
Q96TA1	protein	FAM129B C9orf88	2.73E-05
Q717R9	protein	CYS1	2.73E-05
Q8NC51	protein	SERBP1 PAIRBP1 CGI-55	2.72E-05
P10599	protein	TXN TRDX TRX TRX1	2.70E-05
Q9Y316	protein	MEMO1 C2orf4 MEMO NS5ATP7 CGI-27	2.69E-05
Q8N3X1	protein	FNBP4 FBP30 KIAA1014	2.69E-05
Q99614	protein	TTC1 TPR1	2.68E-05
Q9BSE2	protein	TMEM79 MATT	2.66E-05
SM 18:1/18:0	lipid	NA	2.66E-05
Q9H910	protein	JPT2 C16orf34 HN1L L11	2.64E-05
1_TG(18:0_18:1_20:1)+Na | 1_TG(16:0_20:0_20:2)+Na | 1_TG(18:1_18:1_20:0)+Na | 1_TG(16:0_20:1_20:1)+Na | 1_TG(16:0_18:1_22:1)+Na | 1_TG(14:0_20:1_22:1)+Na | 1_TG(18:0_18:0_20:2)+Na	lipid	NA	2.63E-05
1_Plasmanyl-PC(O-16:1/18:0)+HCO2 | 1_Plasmenyl-PC(P-16:0/18:0)+HCO2 | 1_Plasmanyl-PC(O-16:0/18:1)+HCO2 | 1_Plasmanyl-PC(O-18:1/16:0)+HCO2 | 1_Plasmenyl-PC(P-18:0/16:0)+HCO2 | 1_Plasmanyl-PC(O-18:0/16:1)+HCO2 | 1_Plasmanyl-PS(O-20:0/17:0)-H	lipid	NA	2.63E-05
P49459	protein	UBE2A RAD6A	2.63E-05
Q6UXB3	protein	LYPD2 LYPDC2 UNQ430/PRO788	2.62E-05
Q9Y3Q8	protein	TSC22D4 THG1 TILZ2	2.62E-05
Q9Y5V0	protein	ZNF706 HSPC038 PNAS-113	2.62E-05
Q9NX55	protein	HYPK C15orf63 HSPC136	2.61E-05
PI 34:2	lipid	NA	2.61E-05
PC 38:2	lipid	NA	2.60E-05
Q9NQ48	protein	LZTFL1	2.60E-05
P46937	protein	YAP1 YAP65	2.60E-05
1_TG(17:1_18:0_22:1)+NH4 | 1_TG(17:1_17:1_23:0)+NH4 | 1_TG(15:1_20:0_22:1)+NH4	lipid	NA	2.60E-05
P37840	protein	SNCA NACP PARK1	2.60E-05
Q7Z4G1	protein	COMMD6 MSTP076	2.59E-05
Q9Y6G3	protein	MRPL42 MRPL31 MRPS32 RPML31 HSPC204 PTD007	2.59E-05
Q99543	protein	DNAJC2 MPHOSPH11 MPP11 ZRF1	2.58E-05
Q9Y3E2	protein	BOLA1 CGI-143	2.58E-05
PE(O-36:5) / PE(P-36:4)	lipid	NA	2.58E-05
O15234	protein	CASC3 MLN51	2.55E-05
Q9Y3B9	protein	RRP15 KIAA0507 CGI-115	2.55E-05
Q9H3Y8	protein	PPDPF C20orf149 EXPDF	2.54E-05
P52655	protein	GTF2A1 TF2A1	2.54E-05
Q9H444	protein	CHMP4B C20orf178 SHAX1	2.54E-05
P46939	protein	UTRN DMDL DRP1	2.53E-05
Q86UX7	protein	FERMT3 KIND3 MIG2B URP2	2.53E-05
P11277	protein	SPTB SPTB1	2.52E-05
P58546	protein	MTPN	2.52E-05
Q9BRA0	protein	NAA38 LSMD1 MAK31 PFAAP2	2.51E-05
SM 36:2; SM(d16:1/20:1); [M+H]+	lipid	NA	2.51E-05
Q9UHR5	protein	SAP30BP HCNGP HTRG HTRP	2.51E-05
Q9NQS1	protein	AVEN	2.51E-05
O43570	protein	CA12	2.49E-05
Q8WWI1	protein	LMO7 FBX20 FBXO20 KIAA0858	2.49E-05
P56211	protein	ARPP19	2.48E-05
O00515	protein	LAD1 LAD	2.46E-05
P41236	protein	PPP1R2 IPP2	2.46E-05
Q9BZF9	protein	UACA KIAA1561	2.45E-05
Q9Y2S6	protein	TMA7 CCDC72 HSPC016 HSPC330	2.45E-05
O15446	protein	CD3EAP ASE1 CAST PAF49	2.43E-05
P62256	protein	UBE2H	2.43E-05
Q9BSL1	protein	UBAC1 GBDR1 KPC2 UBADC1	2.43E-05
P47224	protein	RABIF MSS4 RASGRF3	2.42E-05
P31949	protein	S100A11 MLN70 S100C	2.41E-05
Q8WWZ3	protein	EDARADD	2.40E-05
P07108	protein	DBI	2.40E-05
P16070	protein	CD44 LHR MDU2 MDU3 MIC4	2.40E-05
O75381	protein	PEX14	2.39E-05
Q9H425	protein	C1orf198	2.39E-05
P04156	protein	PRNP ALTPRP PRIP PRP	2.39E-05
Q9UPT8	protein	ZC3H4 C19orf7 KIAA1064	2.39E-05
PC 36:0	lipid	NA	2.38E-05
Q96IZ0	protein	PAWR PAR4	2.38E-05
Q9BUF7	protein	CRB3 UNQ588/PRO1158	2.38E-05
1_TG(16:0_18:0_18:1)+Na | 1_TG(16:0_16:0_20:1)+Na | 1_TG(17:0_17:0_18:1)+Na | 1_TG(14:0_18:0_20:1)+Na	lipid	NA	2.38E-05
Q9BWJ5	protein	SF3B5 SF3B10	2.38E-05
Cer d18:1/C20:0	lipid	NA	2.36E-05
O75312	protein	ZPR1 ZNF259	2.36E-05
Q8N5H3	protein	FAM89B Lrap25	2.36E-05
Q16864	protein	ATP6V1F ATP6S14 VATF	2.36E-05
A6NKD9	protein	CCDC85C	2.35E-05
SM 36:1; SM(d16:1/20:0); [M+H]+	lipid	NA	2.35E-05
P54105	protein	CLNS1A CLCI ICLN	2.34E-05
Q9Y2Y0	protein	ARL2BP BART BART1	2.34E-05
Q9H246	protein	C1orf21 PIG13	2.34E-05
O14745	protein	SLC9A3R1 NHERF NHERF1	2.33E-05
Q9UEE9	protein	CFDP1 BCNT CENP-29	2.33E-05
Q9BW04	protein	SARG C1orf116	2.33E-05
SM d18:0/24:0	lipid	NA	2.33E-05
O76041	protein	NEBL LNEBL	2.32E-05
Q9Y244	protein	POMP C13orf12 UMP1 HSPC014 HSPC036 PNAS-110	2.31E-05
Q9P013	protein	CWC15 C11orf5 AD-002 HSPC148	2.31E-05
Q9UJU6	protein	DBNL CMAP SH3P7 PP5423	2.31E-05
PE(O-36:3) / PE(P-36:2)	lipid	NA	2.30E-05
O94811	protein	TPPP TPPP1	2.30E-05
Q6UX04	protein	CWC27 SDCCAG10 UNQ438/PRO871	2.30E-05
Q14919	protein	DRAP1	2.29E-05
O14639	protein	ABLIM1 ABLIM KIAA0059 LIMAB1	2.29E-05
1_TG(10:0_12:0_18:3)+NH4	lipid	NA	2.28E-05
Q9BW30	protein	TPPP3 CGI-38	2.28E-05
Q8WXX5	protein	DNAJC9	2.27E-05
Q15121	protein	PEA15	2.27E-05
P09497	protein	CLTB	2.27E-05
O75410	protein	TACC1 KIAA1103	2.26E-05
Q96F63	protein	CCDC97	2.26E-05
1_PG(16:0_18:2)-H | 1_PG(16:1_18:1)-H | 1_PG(17:1_17:1)-H	lipid	NA	2.26E-05
O00748	protein	CES2 ICE	2.25E-05
Q8WUD4	protein	CCDC12	2.25E-05
Q13423	protein	NNT	2.24E-05
Q96G25	protein	MED8	2.24E-05
O94888	protein	UBXN7 KIAA0794 UBXD7	2.23E-05
1_SM(d17:0/18:1)+HCO2 | 1_SM(d18:1/17:0)+HCO2 | 1_SM(d18:0/17:1)+HCO2 | 1_SM(d19:0/16:1)+HCO2 | 1_SM(d20:1/15:0)+HCO2 | 1_SM(d17:1/18:0)+HCO2 | 1_SM(d21:0/14:1)+HCO2 | 3_SM(35:1)+HCO2	lipid	NA	2.23E-05
Q96B45	protein	BORCS7 C10orf32	2.23E-05
Q99996	protein	AKAP9 AKAP350 AKAP450 KIAA0803	2.22E-05
P30038	protein	ALDH4A1 ALDH4 P5CDH	2.22E-05
PE 35:1; PE(17:0/18:1); [M-H]-	lipid	NA	2.22E-05
Q96NB3	protein	ZNF830 CCDC16	2.22E-05
Q9Y5U2	protein	TSSC4	2.22E-05
P05114	protein	HMGN1 HMG14	2.22E-05
Q96PU8	protein	QKI HKQ	2.22E-05
PC(O-32:0)	lipid	NA	2.22E-05
Q96CT7	protein	CCDC124	2.21E-05
Q3ZCW2	protein	LGALSL GRP HSPC159	2.20E-05
LPE 24:0	lipid	NA	2.20E-05
P62166	protein	NCS1 FLUP FREQ	2.20E-05
SM 18:1/20:1	lipid	NA	2.20E-05
Unsettled: PE 42:2; PE(18:1/24:1); [M-H]-	lipid	NA	2.19E-05
Q9BU89	protein	DOHH HLRC1	2.19E-05
E9PAV3	protein	NACA	2.18E-05
Q9Y3X0	protein	CCDC9	2.18E-05
O95400	protein	CD2BP2 KIAA1178	2.17E-05
Q9NSY2	protein	STARD5	2.17E-05
P63167	protein	DYNLL1 DLC1 DNCL1 DNCLC1 HDLC1	2.17E-05
P25685	protein	DNAJB1 DNAJ1 HDJ1 HSPF1	2.17E-05
P16949	protein	STMN1 C1orf215 LAP18 OP18	2.17E-05
P05976	protein	MYL1	2.16E-05
Q9NXR1	protein	NDE1 NUDE	2.14E-05
Q15904	protein	ATP6AP1 ATP6IP1 ATP6S1 VATPS1 XAP3	2.14E-05
Q96B49	protein	TOMM6 OBTP TOM6	2.13E-05
Q9NP77	protein	SSU72 HSPC182 PNAS-120	2.12E-05
P20290	protein	BTF3 NACB OK/SW-cl.8	2.12E-05
P16220	protein	CREB1	2.12E-05
Q16643	protein	DBN1 D0S117E	2.12E-05
Q8IYL3	protein	C1orf174	2.11E-05
Q96CS2	protein	HAUS1 CCDC5 HEIC	2.11E-05
O75607	protein	NPM3	2.11E-05
Q96C57	protein	C12orf43	2.10E-05
1_TG(16:1_20:3_24:1)+NH4	lipid	NA	2.09E-05
Q9UJ70	protein	NAGK	2.09E-05
Cer d18:2/C24:2	lipid	NA	2.09E-05
O95218	protein	ZRANB2 ZIS ZNF265	2.09E-05
Q12962	protein	TAF10 TAF2A TAF2H TAFII30	2.09E-05
P98095	protein	FBLN2	2.08E-05
O00193	protein	SMAP C11orf58	2.07E-05
Unsettled: PI 34:1; PI(16:0/18:1); [M-H]-	lipid	NA	2.07E-05
PE(O-34:0)	lipid	NA	2.06E-05
1_HexCer-NS(d18:1/16:0)-H | 1_HexCer-NDS(d21:0/13:1)-H | 1_HexCer-NS(d15:1/19:0)-H	lipid	NA	2.05E-05
O43278	protein	SPINT1 HAI1 UNQ223/PRO256	2.05E-05
Q96SB3	protein	PPP1R9B PPP1R6	2.05E-05
Q9H1E3	protein	NUCKS1 NUCKS JC7	2.05E-05
Q9BX40	protein	LSM14B C20orf40 FAM61B RAP55B	2.04E-05
Q9NRF9	protein	POLE3 CHRAC17	2.04E-05
P16157	protein	ANK1 ANK	2.03E-05
Q13442	protein	PDAP1 HASPP28	2.03E-05
Q9Y3L3	protein	SH3BP1	2.03E-05
Q96MW1	protein	CCDC43	2.02E-05
Q9NUG6	protein	PDRG1 C20orf126 PDRG	2.01E-05
P82970	protein	HMGN5 NSBP1	2.01E-05
1_LPA(18:0)-H	lipid	NA	2.00E-05
SM 35:1; SM(d16:1/19:0); [M+H]+	lipid	NA	2.00E-05
Q15075	protein	EEA1 ZFYVE2	2.00E-05
P60903	protein	S100A10 ANX2LG CAL1L CLP11	1.99E-05
Q9NY61	protein	AATF CHE1 DED HSPC277	1.99E-05
1_HBMP(16:0_18:1_18:2)-H | 1_HBMP(18:1_18:2_16:0)-H | 1_HBMP(16:0_18:2_18:1)-H | 1_HBMP(16:1_18:1_18:1)-H | 1_HBMP(18:1_18:1_16:1)-H | 1_HBMP(16:1_18:0_18:2)-H | 1_HBMP(16:1_18:2_18:0)-H | 1_HBMP(18:0_18:2_16:1)-H	lipid	NA	1.99E-05
Q16626	protein	MEA1 MEA	1.99E-05
Q969M7	protein	UBE2F NCE2	1.99E-05
Q9NPI1	protein	BRD7 BP75 CELTIX1	1.98E-05
O95445	protein	APOM G3A NG20 HSPC336	1.98E-05
PE(O-36:1) / PE(P-36:0)	lipid	NA	1.98E-05
Q52LA3	protein	LIN52 C14orf46	1.98E-05
P00533	protein	EGFR ERBB ERBB1 HER1	1.97E-05
Q96CP2	protein	FLYWCH2	1.97E-05
SM 18:1/24:0	lipid	NA	1.97E-05
P35637	protein	FUS TLS	1.97E-05
1_So(d18:0)+H	lipid	NA	1.97E-05
Q9BUF5	protein	TUBB6	1.97E-05
Q15287	protein	RNPS1 LDC2	1.96E-05
Q96E09	protein	FAM122A C9orf42	1.96E-05
P55081	protein	MFAP1	1.96E-05
P49908	protein	SELENOP SELP SEPP1	1.95E-05
Q15847	protein	ADIRF AFRO APM2 C10orf116	1.95E-05
P21926	protein	CD9 MIC3 TSPAN29 GIG2	1.95E-05
Q9H4G0	protein	EPB41L1 KIAA0338	1.94E-05
Q96RU3	protein	FNBP1 FBP17 KIAA0554	1.94E-05
Q9BY43	protein	CHMP4A C14orf123 SHAX2 CDA04 HSPC134	1.94E-05
O00244	protein	ATOX1 HAH1	1.94E-05
P01112	protein	HRAS HRAS1	1.94E-05
P41208	protein	CETN2 CALT CEN2	1.94E-05
Q9GZP8	protein	IMUP C19orf33	1.94E-05
P51178	protein	PLCD1	1.93E-05
Q6EEV4	protein	POLR2M GRINL1A	1.93E-05
P62633	protein	CNBP RNF163 ZNF9	1.93E-05
P06748	protein	NPM1 NPM	1.93E-05
Q6P161	protein	MRPL54	1.92E-05
P13797	protein	PLS3	1.92E-05
Q9C0C2	protein	TNKS1BP1 KIAA1741 TAB182	1.92E-05
Q13243	protein	SRSF5 HRS SFRS5 SRP40	1.91E-05
Q96B54	protein	ZNF428 C19orf37	1.91E-05
P04745	protein	AMY1A AMY1; AMY1B AMY1; AMY1C AMY1	1.91E-05
Q96E11	protein	MRRF	1.91E-05
P02654	protein	APOC1	1.91E-05
Cer d18:1/C24:2	lipid	NA	1.91E-05
O14737	protein	PDCD5 TFAR19	1.90E-05
P05166	protein	PCCB	1.90E-05
Q8N573	protein	OXR1 Nbla00307	1.90E-05
Q96B36	protein	AKT1S1 PRAS40	1.90E-05
P27694	protein	RPA1 REPA1 RPA70	1.89E-05
Q9BU76	protein	MMTAG2 C1orf35	1.89E-05
P29966	protein	MARCKS MACS PRKCSL	1.89E-05
TG 54:3; TG(18:1/18:1/18:1); [M+NH4]+	lipid	NA	1.89E-05
P36954	protein	POLR2I	1.88E-05
PE 34:3	lipid	NA	1.88E-05
Q9Y3C0	protein	WASHC3 AD-016 CCDC53 CGI-116 x0009	1.88E-05
LysoPI 16:0; LysoPI 16:0; [M-H]-	lipid	NA	1.88E-05
Unsettled: PC 32:2; PC(16:1/16:1); [M+H]+	lipid	NA	1.88E-05
Q9ULC6	protein	PADI1 PAD1 PDI1	1.87E-05
Q9Y5S9	protein	RBM8A RBM8 HSPC114 MDS014	1.87E-05
P62857	protein	RPS28	1.87E-05
Q9UHV9	protein	PFDN2 PFD2 HSPC231	1.87E-05
Q92804	protein	TAF15 RBP56 TAF2N	1.86E-05
P05387	protein	RPLP2 D11S2243E RPP2	1.84E-05
Q99622	protein	C12orf57 C10	1.83E-05
PC(O-36:3) / PC(P-36:2)	lipid	NA	1.83E-05
Q66PJ3	protein	ARL6IP4	1.83E-05
Q8IXQ4	protein	GPALPP1 KIAA1704 LSR7 AD029	1.82E-05
Q9Y5Z4	protein	HEBP2 C6orf34 SOUL	1.82E-05
Q6NZY4	protein	ZCCHC8	1.82E-05
Q9NYL9	protein	TMOD3	1.82E-05
P13987	protein	CD59 MIC11 MIN1 MIN2 MIN3 MSK21	1.82E-05
P78536	protein	ADAM17 CSVP TACE	1.82E-05
P55196	protein	AFDN AF6 MLLT4	1.81E-05
P52209	protein	PGD PGDH	1.81E-05
P29084	protein	GTF2E2 TF2E2	1.81E-05
Q96EI5	protein	TCEAL4 NPD017	1.81E-05
O15347	protein	HMGB3 HMG2A HMG4	1.81E-05
P46527	protein	CDKN1B KIP1	1.80E-05
Q13641	protein	TPBG 5T4	1.80E-05
Q13503	protein	MED21 SRB7 SURB7	1.79E-05
Q15545	protein	TAF7 TAF2F TAFII55	1.79E-05
P06454	protein	PTMA TMSA	1.79E-05
Q6PD74	protein	AAGAB	1.78E-05
Q14978	protein	NOLC1 KIAA0035 NS5ATP13	1.78E-05
P54252	protein	ATXN3 ATX3 MJD MJD1 SCA3	1.78E-05
Q96HE7	protein	ERO1A ERO1L UNQ434/PRO865	1.78E-05
PC 30:0	lipid	NA	1.77E-05
Q7Z6K5	protein	ARPIN C15orf38	1.76E-05
P17096	protein	HMGA1 HMGIY	1.76E-05
P83916	protein	CBX1 CBX	1.76E-05
Q9UIM3	protein	FKBPL DIR1 NG7	1.76E-05
Q9Y3E7	protein	CHMP3 CGI149 NEDF VPS24 CGI-149	1.76E-05
P61024	protein	CKS1B CKS1 PNAS-143 PNAS-16	1.76E-05
Q13753	protein	LAMC2 LAMB2T LAMNB2	1.76E-05
O14519	protein	CDK2AP1 CDKAP1 DOC1	1.74E-05
O43524	protein	FOXO3 FKHRL1 FOXO3A	1.74E-05
O60828	protein	PQBP1 NPW38 JM26	1.74E-05
Q9Y2H0	protein	DLGAP4 DAP4 KIAA0964 SAPAP4	1.74E-05
P02775	protein	PPBP CTAP3 CXCL7 SCYB7 TGB1 THBGB1	1.73E-05
Q9NP66	protein	HMG20A HMGX1 HMGXB1	1.73E-05
Q9Y3C1	protein	NOP16 CGI-117 HSPC111	1.73E-05
Q9NZN3	protein	EHD3 EHD2 PAST3	1.73E-05
Q13113	protein	PDZK1IP1 MAP17	1.73E-05
P43490	protein	NAMPT PBEF PBEF1	1.73E-05
LysoPE 16:1; [M+H]+	lipid	NA	1.73E-05
O60271	protein	SPAG9 HSS KIAA0516 MAPK8IP4 SYD1 HLC6	1.72E-05
Q9Y383	protein	LUC7L2 CGI-59 CGI-74	1.72E-05
Q9P260	protein	KIAA1468	1.72E-05
P02724	protein	GYPA GPA	1.72E-05
Q9BXK5	protein	BCL2L13 MIL1 CD003	1.72E-05
Q9Y5J9	protein	TIMM8B DDP2 DDPL TIM8B	1.71E-05
Q15007	protein	WTAP KIAA0105	1.71E-05
Q9H446	protein	RWDD1 DFRP2 CGI-24 PTD013	1.71E-05
Q96CV9	protein	OPTN FIP2 GLC1E HIP7 HYPL NRP	1.71E-05
P02549	protein	SPTA1 SPTA	1.70E-05
Q8N9T8	protein	KRI1	1.70E-05
Q6ZUT6	protein	CCDC9B C15orf52	1.70E-05
Q9H190	protein	SDCBP2 SITAC18	1.70E-05
Q9H299	protein	SH3BGRL3 P1725	1.70E-05
O14908	protein	GIPC1 C19orf3 GIPC RGS19IP1	1.70E-05
Q13428	protein	TCOF1	1.69E-05
Q9UJC3	protein	HOOK1	1.69E-05
Q6P582	protein	MZT2A FAM128A MOZART2A	1.69E-05
Q8WW12	protein	PCNP	1.69E-05
Q96FX2	protein	DPH3 DESR1 ZCSL2	1.69E-05
1_TG(14:1_18:1_26:0)+NH4 | 1_TG(16:1_16:1_26:0)+NH4	lipid	NA	1.69E-05
Q9UK22	protein	FBXO2 FBX2	1.68E-05
P13693	protein	TPT1	1.68E-05
P50579	protein	METAP2 MNPEP P67EIF2	1.67E-05
P08195	protein	SLC3A2 MDU1	1.67E-05
P67809	protein	YBX1 NSEP1 YB1	1.67E-05
Q14157	protein	UBAP2L KIAA0144 NICE4	1.67E-05
P40222	protein	TXLNA TXLN	1.67E-05
P26583	protein	HMGB2 HMG2	1.67E-05
SM 18:1/18:1	lipid	NA	1.66E-05
Q14956	protein	GPNMB HGFIN NMB UNQ1725/PRO9925	1.66E-05
Q92882	protein	OSTF1	1.66E-05
Q32MZ4	protein	LRRFIP1 GCF2 TRIP	1.64E-05
P22033	protein	MUT	1.64E-05
Q96BK5	protein	PINX1 LPTL LPTS	1.63E-05
Q6FIF0	protein	ZFAND6 AWP1 ZA20D3 HT032	1.63E-05
Q01968	protein	OCRL INPP5F OCRL1	1.63E-05
O60664	protein	PLIN3 M6PRBP1 TIP47	1.62E-05
P63208	protein	SKP1 EMC19 OCP2 SKP1A TCEB1L	1.62E-05
O43399	protein	TPD52L2	1.62E-05
Q8NC74	protein	RBBP8NL C20orf151	1.62E-05
Q9GZU8	protein	FAM192A C16orf94 NIP30 CDA018 CDA10	1.62E-05
Q9NTI5	protein	PDS5B APRIN AS3 KIAA0979	1.62E-05
P25686	protein	DNAJB2 HSJ1 HSPF3	1.62E-05
Q9BQ61	protein	TRIR C19orf43	1.61E-05
O75348	protein	ATP6V1G1 ATP6G ATP6G1 ATP6J	1.61E-05
O43583	protein	DENR DRP1 H14	1.61E-05
Q92844	protein	TANK ITRAF TRAF2	1.61E-05
Q92785	protein	DPF2 BAF45D REQ UBID4	1.61E-05
Q9NZL4	protein	HSPBP1 HSPBP PP1845	1.60E-05
Q9NX70	protein	MED29 IXL	1.60E-05
P63010	protein	AP2B1 ADTB2 CLAPB1	1.60E-05
Q9UFG5	protein	C19orf25	1.60E-05
Q8WU90	protein	ZC3H15 DFRP1 LEREPO4 HSPC303 HT010 MSTP012 PP730	1.60E-05
Q15417	protein	CNN3	1.59E-05
P02656	protein	APOC3	1.58E-05
Q9UKY7	protein	CDV3 H41	1.58E-05
P50479	protein	PDLIM4 RIL	1.58E-05
O00566	protein	MPHOSPH10 MPP10	1.58E-05
Q96ED9	protein	HOOK2	1.57E-05
P17535	protein	JUND	1.57E-05
Q9Y3R5	protein	DOPEY2 C21orf5 KIAA0933	1.57E-05
Cer[NDS] 34:0; Cer[NDS](d18:0/16:0); [M-H]-	lipid	NA	1.56E-05
O43504	protein	LAMTOR5 HBXIP XIP	1.56E-05
P29558	protein	RBMS1 C2orf12 MSSP MSSP1 SCR2	1.56E-05
1_LPC(22:6)+HCO2	lipid	NA	1.56E-05
Cer d18:0/C24:2	lipid	NA	1.56E-05
P82979	protein	SARNP HCC1 HSPC316	1.55E-05
1_MGDG(10:0_20:4)+NH4-CO | 1_MGDG(20:4_10:0)+NH4-CO	lipid	NA	1.55E-05
Q15532	protein	SS18 SSXT SYT	1.54E-05
Q8N6M0	protein	OTUD6B DUBA5 CGI-77	1.54E-05
Unsettled: Plasmenyl-PE 38:3; PE(P-18:0/20:3); [M-H]-	lipid	NA	1.54E-05
O94919	protein	ENDOD1 KIAA0830	1.54E-05
Q8NEY8	protein	PPHLN1 HSPC206 HSPC232	1.54E-05
Q8N6N3	protein	C1orf52 BAG GM117	1.54E-05
LysoPI 18:2; LysoPI 18:2; [M-H]-	lipid	NA	1.54E-05
1_PC(15:0_15:0)+HCO2 | 1_PC(8:0_22:0)+HCO2	lipid	NA	1.53E-05
Q6P9B6	protein	TLDC1 KIAA1609	1.53E-05
Cer d18:1/C18:0	lipid	NA	1.53E-05
O00273	protein	DFFA DFF1 DFF45 H13	1.53E-05
PC 36:1	lipid	NA	1.53E-05
O60869	protein	EDF1	1.52E-05
Q14444	protein	CAPRIN1 GPIAP1 GPIP137 M11S1 RNG105	1.52E-05
P61218	protein	POLR2F POLRF	1.52E-05
Q9UMX5	protein	NENF CIR2 SPUF	1.52E-05
P43487	protein	RANBP1	1.51E-05
Q8N4Q1	protein	CHCHD4 MIA40	1.51E-05
Q14247	protein	CTTN EMS1	1.51E-05
P05186	protein	ALPL	1.51E-05
Q99615	protein	DNAJC7 TPR2 TTC2	1.50E-05
Q9H2G2	protein	SLK KIAA0204 STK2	1.50E-05
P60006	protein	ANAPC15 C11orf51 HSPC020	1.50E-05
Q14686	protein	NCOA6 AIB3 KIAA0181 RAP250 TRBP	1.50E-05
P31431	protein	SDC4	1.50E-05
Q13501	protein	SQSTM1 ORCA OSIL	1.50E-05
Q6P1K2	protein	PMF1	1.50E-05
P61244	protein	MAX BHLHD4	1.50E-05
P00742	protein	F10	1.49E-05
Q15056	protein	EIF4H KIAA0038 WBSCR1 WSCR1	1.49E-05
Q13427	protein	PPIG	1.49E-05
Q8WVC0	protein	LEO1 RDL	1.49E-05
Q9BV68	protein	RNF126	1.48E-05
Q9NPJ6	protein	MED4 ARC36 DRIP36 VDRIP HSPC126	1.48E-05
Q7Z6J0	protein	SH3RF1 KIAA1494 POSH RNF142 SH3MD2	1.48E-05
Q03426	protein	MVK	1.48E-05
O14896	protein	IRF6	1.48E-05
Q86VM9	protein	ZC3H18 NHN1	1.47E-05
P19652	protein	ORM2 AGP2	1.47E-05
Q5T6F2	protein	UBAP2 KIAA1491	1.46E-05
P13473	protein	LAMP2	1.46E-05
PE 34:1; PE(16:0/18:1); [M-H]-	lipid	NA	1.46E-05
Q9ULR0	protein	ISY1 KIAA1160	1.46E-05
Q15843	protein	NEDD8	1.45E-05
Q8WZA0	protein	LZIC	1.45E-05
Q8IVM0	protein	CCDC50 C3orf6	1.45E-05
PC(O-36:2) / PC(P-36:1)	lipid	NA	1.44E-05
Q96F45	protein	ZNF503 NOLZ1	1.44E-05
O75940	protein	SMNDC1 SMNR SPF30	1.44E-05
Q9BXV9	protein	GON7 C14orf142	1.44E-05
Q9H307	protein	PNN DRS MEMA	1.44E-05
1_FAHFA(20:4/2:0)-H	lipid	NA	1.44E-05
Q99729	protein	HNRNPAB ABBP1 HNRPAB	1.43E-05
O75822	protein	EIF3J EIF3S1 PRO0391	1.43E-05
SM 18:1/20:2	lipid	NA	1.42E-05
Q9H201	protein	EPN3	1.42E-05
P23588	protein	EIF4B	1.42E-05
P14209	protein	CD99 MIC2 MIC2X MIC2Y	1.42E-05
Q99933	protein	BAG1 HAP	1.42E-05
O75157	protein	TSC22D2 KIAA0669 TILZ4	1.41E-05
Q8N7H5	protein	PAF1 PD2	1.41E-05
P34932	protein	HSPA4 APG2	1.40E-05
Q93009	protein	USP7 HAUSP	1.40E-05
Q5RKV6	protein	EXOSC6 MTR3	1.39E-05
Q8WXC6	protein	COPS9 MYEOV2	1.39E-05
PI 36:3; PI(16:0/20:3); [M-H]-	lipid	NA	1.39E-05
Q96G28	protein	CFAP36 CCDC104 UNQ163/PRO189	1.39E-05
Q92541	protein	RTF1 KIAA0252	1.39E-05
Q9BRV8	protein	SIKE1 SIKE	1.38E-05
Q9BY11	protein	PACSIN1 KIAA1379	1.38E-05
P61289	protein	PSME3	1.37E-05
P11441	protein	UBL4A DXS254E GDX UBL4	1.37E-05
P16401	protein	HIST1H1B H1F5	1.37E-05
P02763	protein	ORM1 AGP1	1.37E-05
P23141	protein	CES1 CES2 SES1	1.37E-05
PE 34:1	lipid	NA	1.37E-05
Q9NVK5	protein	FGFR1OP2 HSPC123	1.37E-05
Q01130	protein	SRSF2 SFRS2	1.36E-05
P18615	protein	NELFE RD RDBP	1.36E-05
O14974	protein	PPP1R12A MBS MYPT1	1.35E-05
P55060	protein	CSE1L CAS XPO2	1.35E-05
Q6PKG0	protein	LARP1 KIAA0731 LARP	1.35E-05
Q6QNY1	protein	BLOC1S2 BLOS2 CEAP	1.35E-05
Q5T5P2	protein	KIAA1217 SKT	1.35E-05
P18583	protein	SON C21orf50 DBP5 KIAA1019 NREBP HSPC310 HSPC312	1.34E-05
Q9BQ67	protein	GRWD1 GRWD KIAA1942 WDR28	1.34E-05
Q92597	protein	NDRG1 CAP43 DRG1 RTP	1.34E-05
Q9NWB6	protein	ARGLU1	1.33E-05
P0DPB6	protein	POLR1D	1.33E-05
P53582	protein	METAP1 KIAA0094	1.33E-05
Q6NYC8	protein	PPP1R18 HKMT1098 KIAA1949	1.33E-05
P07858	protein	CTSB CPSB	1.32E-05
P51808	protein	DYNLT3 TCTE1L TCTE1XL	1.32E-05
Cer d18:0/C24:1	lipid	NA	1.32E-05
P01130	protein	LDLR	1.32E-05
Q0VD83	protein	APOBR APOB48R	1.32E-05
PC(O-38:0)	lipid	NA	1.32E-05
Q9H773	protein	DCTPP1 XTP3TPA CDA03	1.31E-05
O75494	protein	SRSF10 FUSIP1 FUSIP2 SFRS13A TASR	1.31E-05
O00625	protein	PIR	1.30E-05
Q13586	protein	STIM1 GOK	1.30E-05
P78324	protein	SIRPA BIT MFR MYD1 PTPNS1 SHPS1 SIRP	1.29E-05
O60841	protein	EIF5B IF2 KIAA0741	1.29E-05
P52815	protein	MRPL12 MRPL7 RPML12	1.29E-05
P98179	protein	RBM3 RNPL	1.29E-05
P11171	protein	EPB41 E41P	1.29E-05
Q13283	protein	G3BP1 G3BP	1.28E-05
Q9H0E2	protein	TOLLIP	1.28E-05
Q9NW68	protein	BSDC1 UNQ2494/PRO5781	1.28E-05
Q9BSY4	protein	CHCHD5 C2orf9	1.28E-05
PS 36:0	lipid	NA	1.27E-05
O95721	protein	SNAP29	1.27E-05
O15212	protein	PFDN6 HKE2 PFD6	1.27E-05
Q53FA7	protein	TP53I3 PIG3	1.27E-05
Q13123	protein	IK RED RER	1.27E-05
Q9H6F5	protein	CCDC86 CYCLON	1.27E-05
Q01105	protein	SET	1.27E-05
O15156	protein	ZBTB7B ZBTB15 ZFP67 ZNF857B	1.27E-05
Q8IXQ3	protein	C9orf40	1.27E-05
Q6UN15	protein	FIP1L1 FIP1 RHE	1.26E-05
PI 38:6; PI(16:0/22:6); [M-H]-	lipid	NA	1.26E-05
P30740	protein	SERPINB1 ELANH2 MNEI PI2	1.25E-05
SM 34:1; SM(d19:1/15:0); [M+FA-H]-	lipid	NA	1.24E-05
P61964	protein	WDR5 BIG3	1.24E-05
Q9UNE7	protein	STUB1 CHIP PP1131	1.24E-05
P54727	protein	RAD23B	1.24E-05
Q9NWS0	protein	PIH1D1 NOP17	1.24E-05
Q4G0P3	protein	HYDIN HYDIN1 KIAA1864	1.24E-05
Q8NFH3	protein	NUP43	1.24E-05
Q9P0R6	protein	GSKIP C14orf129 HSPC210	1.23E-05
P62917	protein	RPL8	1.23E-05
Q01844	protein	EWSR1 EWS	1.23E-05
PS 36:1	lipid	NA	1.23E-05
O75391	protein	SPAG7	1.23E-05
O95747	protein	OXSR1 KIAA1101 OSR1	1.23E-05
P49790	protein	NUP153	1.22E-05
O76003	protein	GLRX3 PICOT TXNL2 HUSSY-22	1.22E-05
Q9Y2W1	protein	THRAP3 BCLAF2 TRAP150	1.22E-05
P51858	protein	HDGF HMG1L2	1.22E-05
P62942	protein	FKBP1A FKBP1 FKBP12	1.22E-05
Q9NRY2	protein	INIP C9orf80 SSBIP1 HSPC043 HSPC291	1.22E-05
P02655	protein	APOC2 APC2	1.22E-05
Q16656	protein	NRF1	1.21E-05
O75190	protein	DNAJB6 HSJ2 MRJ MSJ1	1.21E-05
Q9Y2W2	protein	WBP11 NPWBP SIPP1 SNP70	1.21E-05
O94763	protein	URI1 C19orf2 NNX3 PPP1R19 RMP URI	1.21E-05
PI 32:0	lipid	NA	1.20E-05
P24844	protein	MYL9 MLC2 MRLC1 MYRL2	1.20E-05
Q99584	protein	S100A13	1.20E-05
Q9Y4E1	protein	WASHC2C FAM21C KIAA0592	1.20E-05
Q8NEZ2	protein	VPS37A HCRP1	1.20E-05
O75131	protein	CPNE3 CPN3 KIAA0636	1.20E-05
Q96K17	protein	BTF3L4	1.20E-05
Q9Y624	protein	F11R JAM1 JCAM UNQ264/PRO301	1.20E-05
Q15154	protein	PCM1	1.20E-05
Q8IYB3	protein	SRRM1 SRM160	1.20E-05
Q9UHY8	protein	FEZ2	1.19E-05
Q9Y520	protein	PRRC2C BAT2D1 BAT2L2 KIAA1096 XTP2	1.19E-05
1_Plasmenyl-PE(P-16:0/20:4)+H | 1_Plasmenyl-PE(P-18:1/18:3)+H | 1_Plasmenyl-PE(P-16:1/20:3)+H | 3_Plasmanyl-PE(36:5)+H	lipid	NA	1.19E-05
O60925	protein	PFDN1 PFD1	1.18E-05
P84090	protein	ERH	1.18E-05
P62424	protein	RPL7A SURF-3 SURF3	1.18E-05
P23434	protein	GCSH	1.18E-05
O00233	protein	PSMD9	1.18E-05
O00571	protein	DDX3X DBX DDX3	1.18E-05
C9JLW8	protein	MCRIP1 FAM195B GRAN2	1.17E-05
P20933	protein	AGA	1.17E-05
Q8WVJ2	protein	NUDCD2	1.16E-05
Q86U42	protein	PABPN1 PAB2 PABP2	1.16E-05
Q04323	protein	UBXN1 SAKS1	1.16E-05
Q6NZ67	protein	MZT2B FAM128B MOZART2B	1.16E-05
Q9UQ35	protein	SRRM2 KIAA0324 SRL300 SRM300 HSPC075	1.16E-05
P49441	protein	INPP1	1.16E-05
Q01658	protein	DR1	1.16E-05
Q14515	protein	SPARCL1	1.16E-05
Q7Z4V5	protein	HDGFL2 HDGF2 HDGFRP2 HRP2 UNQ785/PRO1604	1.16E-05
P80303	protein	NUCB2 NEFA	1.16E-05
Q9ULZ3	protein	PYCARD ASC CARD5 TMS1	1.16E-05
Q8IUD2	protein	ERC1 ELKS KIAA1081 RAB6IP2	1.15E-05
P13489	protein	RNH1 PRI RNH	1.15E-05
Q92783	protein	STAM STAM1	1.15E-05
Q9NYF8	protein	BCLAF1 BTF KIAA0164	1.15E-05
O75347	protein	TBCA	1.15E-05
Q14257	protein	RCN2 ERC55	1.15E-05
1_TG(18:0_18:1_18:1)+Na | 1_TG(16:0_18:1_20:1)+Na | 1_TG(16:1_18:1_20:0)+Na | 1_TG(16:0_18:0_20:2)+Na | 1_TG(16:1_18:0_20:1)+Na | 1_TG(18:0_18:0_18:2)+Na | 1_TG(16:0_18:2_20:0)+Na | 1_TG(14:0_20:1_20:1)+Na | 1_TG(14:0_18:2_22:0)+Na | 1_TG(14:0_20:0_20:2)+Na | 1_TG(10:0_20:2_24:0)+Na | 1_TG(16:1_16:1_22:0)+Na	lipid	NA	1.15E-05
Q9NZZ3	protein	CHMP5 C9orf83 SNF7DC2 CGI-34 HSPC177 PNAS-114 PNAS-2	1.14E-05
1_SM(d16:0/18:2)+HCO2 | 1_SM(d18:1/16:1)+HCO2 | 1_SM(d18:2/16:0)+HCO2 | 1_SM(d16:1/18:1)+HCO2 | 1_SM(d17:1/17:1)+HCO2 | 3_SM(34:2)+HCO2	lipid	NA	1.14E-05
Q9BV40	protein	VAMP8	1.14E-05
Q9BRA2	protein	TXNDC17 TXNL5	1.14E-05
Q96S59	protein	RANBP9 RANBPM	1.14E-05
Q9NZD4	protein	AHSP EDRF ERAF	1.13E-05
Q16629	protein	SRSF7 SFRS7	1.13E-05
Q96CF2	protein	CHMP4C SHAX3	1.13E-05
Q6PJT7	protein	ZC3H14	1.12E-05
O60927	protein	PPP1R11 HCGV TCTE5	1.12E-05
P04180	protein	LCAT	1.12E-05
Q9BRF8	protein	CPPED1 CSTP1	1.12E-05
O75533	protein	SF3B1 SAP155	1.11E-05
Q8N183	protein	NDUFAF2 NDUFA12L	1.11E-05
P84157	protein	MXRA7 TMAP1	1.10E-05
Q8NI22	protein	MCFD2 SDNSF	1.10E-05
Q15185	protein	PTGES3 P23 TEBP	1.10E-05
Q9UD71	protein	PPP1R1B DARPP32	1.10E-05
P07951	protein	TPM2 TMSB	1.10E-05
P02776	protein	PF4 CXCL4 SCYB4	1.10E-05
O75575	protein	CRCP	1.10E-05
P63313	protein	TMSB10 PTMB10 THYB10	1.10E-05
P19338	protein	NCL	1.10E-05
O00505	protein	KPNA3 QIP2	1.10E-05
P16402	protein	HIST1H1D H1F3	1.09E-05
O95926	protein	SYF2 CBPIN GCIPIP	1.09E-05
Q12802	protein	AKAP13 BRX HT31 LBC	1.09E-05
O14979	protein	HNRNPDL HNRPDL JKTBP	1.09E-05
Q9UDT6	protein	CLIP2 CYLN2 KIAA0291 WBSCR3 WBSCR4 WSCR4	1.09E-05
O95777	protein	LSM8	1.09E-05
P48634	protein	PRRC2A BAT2 G2	1.08E-05
Q07955	protein	SRSF1 ASF SF2 SF2P33 SFRS1 OK/SW-cl.3	1.08E-05
P08294	protein	SOD3	1.08E-05
Q9Y6W5	protein	WASF2 WAVE2	1.08E-05
Q92878	protein	RAD50	1.08E-05
Q92733	protein	PRCC TPRC	1.08E-05
P68036	protein	UBE2L3 UBCE7 UBCH7	1.07E-05
1_FAHFA(16:4/19:0)-H | 1_FAHFA(16:3/19:1)-H	lipid	NA	1.07E-05
P51610	protein	HCFC1 HCF1 HFC1	1.07E-05
Q9BTT0	protein	ANP32E	1.06E-05
Q9UMX0	protein	UBQLN1 DA41 PLIC1	1.06E-05
Q9NY27	protein	PPP4R2 SBBI57	1.05E-05
P34896	protein	SHMT1	1.05E-05
P24534	protein	EEF1B2 EEF1B EF1B	1.05E-05
Q15853	protein	USF2 BHLHB12	1.05E-05
Q02880	protein	TOP2B	1.04E-05
Q8NHZ8	protein	CDC26 ANAPC12 C9orf17	1.04E-05
P61026	protein	RAB10	1.04E-05
Q07157	protein	TJP1 ZO1	1.04E-05
Q9BRD0	protein	BUD13	1.04E-05
P11532	protein	DMD	1.04E-05
Q13158	protein	FADD MORT1 GIG3	1.03E-05
O15355	protein	PPM1G PPM1C	1.02E-05
P60660	protein	MYL6	1.02E-05
Q8TF74	protein	WIPF2 WICH WIRE PP10631	1.02E-05
P49321	protein	NASP	1.02E-05
Q96BR5	protein	COA7 C1orf163 RESA1 SELRC1	1.02E-05
Q16204	protein	CCDC6 D10S170 TST1	1.01E-05
P17900	protein	GM2A	1.00E-05
O15541	protein	RNF113A RNF113 ZNF183	1.00E-05
Q9BTM9	protein	URM1 C9orf74	9.99E-06
O60885	protein	BRD4 HUNK1	9.97E-06
Q9P287	protein	BCCIP TOK1	9.96E-06
Q9UKV3	protein	ACIN1 ACINUS KIAA0670	9.95E-06
Q13573	protein	SNW1 SKIIP SKIP	9.95E-06
P45973	protein	CBX5 HP1A	9.92E-06
P19801	protein	AOC1 ABP1 DAO1	9.91E-06
Q5TDH0	protein	DDI2	9.90E-06
P54725	protein	RAD23A	9.88E-06
P50402	protein	EMD EDMD STA	9.85E-06
Q9P206	protein	KIAA1522	9.84E-06
P42766	protein	RPL35	9.84E-06
Q9NP72	protein	RAB18	9.84E-06
Q8N9N8	protein	EIF1AD	9.78E-06
Q8TEX9	protein	IPO4 IMP4B RANBP4	9.77E-06
P57682	protein	KLF3 BKLF	9.68E-06
P36915	protein	GNL1 HSR1	9.68E-06
Q96MU7	protein	YTHDC1 KIAA1966 YT521	9.67E-06
P05156	protein	CFI IF	9.62E-06
Cer d18:1/C22:4	lipid	NA	9.61E-06
Q15637	protein	SF1 ZFM1 ZNF162	9.58E-06
Cer[NDS] 34:0; Cer[NDS](d18:0/16:0); [M+FA-H]-	lipid	NA	9.56E-06
Q99733	protein	NAP1L4 NAP2	9.55E-06
Q9Y241	protein	HIGD1A HIG1 HSPC010	9.54E-06
Q92917	protein	GPKOW GPATC5 GPATCH5 T54	9.52E-06
O75071	protein	EFCAB14 KIAA0494	9.51E-06
P41567	protein	EIF1 SUI1	9.50E-06
P13984	protein	GTF2F2 RAP30	9.47E-06
P55036	protein	PSMD4 MCB1	9.47E-06
P25942	protein	CD40 TNFRSF5	9.47E-06
Q9HD47	protein	RANGRF MOG1 RANGNRF HSPC165 HSPC236 MDS5	9.46E-06
O43752	protein	STX6	9.43E-06
P35580	protein	MYH10	9.39E-06
P30838	protein	ALDH3A1 ALDH3	9.36E-06
Q13242	protein	SRSF9 SFRS9 SRP30C	9.35E-06
P07225	protein	PROS1 PROS	9.34E-06
Q96F86	protein	EDC3 LSM16 YJDC YJEFN2 PP844	9.33E-06
P26447	protein	S100A4 CAPL MTS1	9.31E-06
P55209	protein	NAP1L1 NRP	9.30E-06
Q15126	protein	PMVK PMKI	9.30E-06
P61225	protein	RAP2B	9.26E-06
P0DP25	protein	CALM3 CALML2 CAM3 CAMC CAMIII	9.23E-06
O95379	protein	TNFAIP8	9.23E-06
P35241	protein	RDX	9.17E-06
LysoPC 20:1; [M+FA-H]-	lipid	NA	9.16E-06
P63220	protein	RPS21	9.13E-06
P08174	protein	CD55 CR DAF	9.12E-06
Q9H3S7	protein	PTPN23 KIAA1471	9.07E-06
Q13595	protein	TRA2A	9.01E-06
Q9UNZ2	protein	NSFL1C UBXN2C	8.97E-06
Q641Q2	protein	WASHC2A FAM21A FAM21B	8.95E-06
O95232	protein	LUC7L3 CREAP1 CROP O48	8.93E-06
Q2UY09	protein	COL28A1 COL28	8.92E-06
O00148	protein	DDX39A DDX39	8.90E-06
P27816	protein	MAP4	8.87E-06
P02686	protein	MBP	8.86E-06
O00161	protein	SNAP23	8.86E-06
Q9UNK0	protein	STX8	8.86E-06
Cer d18:1/C18:1	lipid	NA	8.85E-06
Unsettled: Plasmenyl-PE 36:2; PE(P-18:0/18:2); [M-H]-	lipid	NA	8.85E-06
O43823	protein	AKAP8 AKAP95	8.84E-06
O75531	protein	BANF1 BAF BCRG1	8.83E-06
P51659	protein	HSD17B4 EDH17B4 SDR8C1	8.82E-06
Q8IYS1	protein	PM20D2 ACY1L2	8.82E-06
Q86V81	protein	ALYREF ALY BEF THOC4	8.81E-06
P12830	protein	CDH1 CDHE UVO	8.80E-06
P46976	protein	GYG1 GYG	8.77E-06
Q9UIL1	protein	SCOC SCOCO HRIHFB2072	8.77E-06
P02765	protein	AHSG FETUA PRO2743	8.73E-06
O76021	protein	RSL1D1 CATX11 CSIG PBK1 L12	8.68E-06
P49189	protein	ALDH9A1 ALDH4 ALDH7 ALDH9	8.56E-06
Q99757	protein	TXN2 TRX2	8.52E-06
P35542	protein	SAA4 CSAA	8.52E-06
O43175	protein	PHGDH PGDH3	8.52E-06
Q8WUW1	protein	BRK1 C3orf10 HSPC300 MDS027	8.46E-06
P26232	protein	CTNNA2 CAPR	8.36E-06
P25205	protein	MCM3	8.36E-06
Q92820	protein	GGH	8.36E-06
P52435	protein	POLR2J POLR2J1	8.31E-06
P35659	protein	DEK	8.27E-06
Q9C005	protein	DPY30	8.27E-06
P43652	protein	AFM ALB2 ALBA	8.25E-06
P84103	protein	SRSF3 SFRS3 SRP20	8.25E-06
O94842	protein	TOX4 C14orf92 KIAA0737	8.24E-06
Q9NX08	protein	COMMD8 MDS022	8.23E-06
Q13526	protein	PIN1	8.23E-06
P80188	protein	LCN2 HNL NGAL	8.15E-06
Q9UNS2	protein	COPS3 CSN3	8.15E-06
P28906	protein	CD34	8.15E-06
Q96I25	protein	RBM17 SPF45	8.14E-06
P09972	protein	ALDOC ALDC	8.12E-06
O95302	protein	FKBP9 FKBP60 FKBP63	8.11E-06
Q13561	protein	DCTN2 DCTN50	8.11E-06
Q14160	protein	SCRIB CRIB1 KIAA0147 LAP4 SCRB1 VARTUL	8.11E-06
P06753	protein	TPM3	8.08E-06
Q14166	protein	TTLL12 KIAA0153	8.07E-06
Q6NW29	protein	RWDD4 FAM28A RWDD4A	8.07E-06
Q99417	protein	MYCBP AMY1	8.01E-06
P62191	protein	PSMC1	7.99E-06
Q9HAV7	protein	GRPEL1 GREPEL1	7.98E-06
Q15714	protein	TSC22D1 KIAA1994 TGFB1I4 TSC22 hucep-2	7.91E-06
Q7Z417	protein	NUFIP2 KIAA1321 PIG1	7.89E-06
P20962	protein	PTMS	7.87E-06
O43715	protein	TRIAP1 15E1.1 HSPC132	7.86E-06
Q07954	protein	LRP1 A2MR APR	7.83E-06
Q9P0J7	protein	KCMF1 FIGC ZZZ1	7.83E-06
O75368	protein	SH3BGRL	7.80E-06
PI 38:5	lipid	NA	7.74E-06
P09429	protein	HMGB1 HMG1	7.73E-06
Q15025	protein	TNIP1 KIAA0113 NAF1	7.73E-06
Q9Y4Y9	protein	LSM5	7.72E-06
P13671	protein	C6	7.69E-06
Q9P0U1	protein	TOMM7 TOM7 TOMM07 AD-014	7.67E-06
P63104	protein	YWHAZ	7.67E-06
Q9BUQ8	protein	DDX23	7.66E-06
Q14498	protein	RBM39 HCC1 RNPC2	7.58E-06
Q5TZA2	protein	CROCC KIAA0445	7.57E-06
Q9GZP4	protein	PITHD1 C1orf128 AD039 HT014 PP603	7.56E-06
Q9BW91	protein	NUDT9 NUDT10 PSEC0099 UNQ3012/PRO9771	7.53E-06
P00734	protein	F2	7.52E-06
P52943	protein	CRIP2 CRP2	7.51E-06
O15514	protein	POLR2D	7.47E-06
Q9Y3E1	protein	HDGFL3 HDGF2 HDGFRP3 CGI-142	7.47E-06
P61916	protein	NPC2 HE1	7.46E-06
P08138	protein	NGFR TNFRSF16	7.45E-06
Q00688	protein	FKBP3 FKBP25	7.45E-06
O75937	protein	DNAJC8 SPF31 HSPC315 HSPC331	7.43E-06
P61956	protein	SUMO2 SMT3B SMT3H2	7.41E-06
Q9BVG4	protein	PBDC1 CXorf26	7.40E-06
P23511	protein	NFYA	7.39E-06
P42285	protein	MTREX DOB1 KIAA0052 MTR4 SKIV2L2	7.37E-06
P33316	protein	DUT	7.36E-06
Q07021	protein	C1QBP GC1QBP HABP1 SF2P32	7.35E-06
Q9H8G2	protein	CAAP1 C9orf82 CAAP	7.34E-06
P08621	protein	SNRNP70 RNPU1Z RPU1 SNRP70 U1AP1	7.33E-06
P67870	protein	CSNK2B CK2N G5A	7.32E-06
Q9BU02	protein	THTPA	7.32E-06
Q06546	protein	GABPA E4TF1A	7.27E-06
Q8N4H5	protein	TOMM5 C9orf105 TOM5	7.27E-06
O43290	protein	SART1	7.27E-06
P49913	protein	CAMP CAP18 FALL39 HSD26	7.26E-06
P46109	protein	CRKL	7.24E-06
Q5VUM1	protein	SDHAF4 C6orf57	7.22E-06
Q6Y7W6	protein	GIGYF2 KIAA0642 PERQ2 TNRC15	7.22E-06
SM 18:1/22:0	lipid	NA	7.17E-06
Q8TAE8	protein	GADD45GIP1 MRPL59 PLINP1 PRG6	7.11E-06
Q9BQE3	protein	TUBA1C TUBA6	7.11E-06
Q9Y3D0	protein	FAM96B MIP18 CGI-128 HSPC118	7.10E-06
Q9H074	protein	PAIP1	7.09E-06
Q13247	protein	SRSF6 SFRS6 SRP55	7.08E-06
O60220	protein	TIMM8A DDP DDP1 TIM8A	7.08E-06
O95793	protein	STAU1 STAU	7.07E-06
Q96EY8	protein	MMAB	7.05E-06
Q99848	protein	EBNA1BP2 EBP2	7.03E-06
P50502	protein	ST13 AAG2 FAM10A1 HIP SNC6	7.01E-06
Q9Y4Z0	protein	LSM4	7.01E-06
O75781	protein	PALM KIAA0270	6.96E-06
Q8WV99	protein	ZFAND2B AIRAPL	6.94E-06
Q7Z5L9	protein	IRF2BP2	6.94E-06
P02042	protein	HBD	6.90E-06
Q08945	protein	SSRP1 FACT80	6.89E-06
Q08495	protein	DMTN DMT EPB49	6.88E-06
Q14532	protein	KRT32 HHA2 HKA2 KRTHA2	6.87E-06
Q00169	protein	PITPNA PITPN	6.81E-06
O14950	protein	MYL12B MRLC2 MYLC2B	6.79E-06
Q02790	protein	FKBP4 FKBP52	6.78E-06
Q9BR61	protein	ACBD6	6.77E-06
Q8N129	protein	CNPY4 PSEC0237 UNQ1909/PRO4354	6.74E-06
Q92945	protein	KHSRP FUBP2	6.74E-06
P04196	protein	HRG	6.68E-06
HexCer d18:1/C24:1	lipid	NA	6.68E-06
Q8IVD9	protein	NUDCD3 KIAA1068	6.67E-06
Q8NFU3	protein	TSTD1 KAT	6.65E-06
SM 30:1; SM(d18:1/12:0); [M+FA-H]-	lipid	NA	6.65E-06
Q14011	protein	CIRBP A18HNRNP CIRP	6.64E-06
P46736	protein	BRCC3 BRCC36 C6.1A CXorf53	6.50E-06
Q9NQC3	protein	RTN4 KIAA0886 NOGO My043 SP1507	6.49E-06
P02652	protein	APOA2	6.48E-06
Q14004	protein	CDK13 CDC2L CDC2L5 CHED KIAA1791	6.47E-06
Q9UKG1	protein	APPL1 APPL DIP13A KIAA1428	6.47E-06
Q15050	protein	RRS1 KIAA0112 RRR	6.47E-06
Q96AJ9	protein	VTI1A	6.46E-06
Q96HC4	protein	PDLIM5 ENH L9	6.45E-06
Q9NYJ1	protein	COA4 CHCHD8 E2IG2	6.41E-06
O75223	protein	GGCT C7orf24 CRF21	6.39E-06
Q15172	protein	PPP2R5A	6.38E-06
P0DN76	protein	U2AF1L5	6.35E-06
Q8WTS6	protein	SETD7 KIAA1717 KMT7 SET7 SET9	6.32E-06
Q9UPN3	protein	MACF1 ABP620 ACF7 KIAA0465 KIAA1251	6.31E-06
Q6P4F2	protein	FDX2 FDX1L	6.31E-06
Q6DKJ4	protein	NXN NRX	6.30E-06
P33241	protein	LSP1 WP34	6.29E-06
P62745	protein	RHOB ARH6 ARHB	6.22E-06
P07919	protein	UQCRH	6.21E-06
Q8WUZ0	protein	BCL7C	6.17E-06
O43670	protein	ZNF207 BUGZ	6.14E-06
P54920	protein	NAPA SNAPA	6.14E-06
Q00587	protein	CDC42EP1 BORG5 CEP1 MSE55	6.12E-06
Q9P0L0	protein	VAPA VAP33	6.11E-06
Q9NWV4	protein	C1orf123	6.11E-06
Q96IZ7	protein	RSRC1 SRRP53 BM-011	6.06E-06
O00567	protein	NOP56 NOL5A	6.04E-06
O94875	protein	SORBS2 ARGBP2 KIAA0777	6.03E-06
Q9Y371	protein	SH3GLB1 KIAA0491 CGI-61	6.00E-06
P02760	protein	AMBP HCP ITIL	5.99E-06
Q9H3Q1	protein	CDC42EP4 BORG4 CEP4	5.97E-06
P42566	protein	EPS15 AF1P	5.95E-06
Q9NSE4	protein	IARS2	5.91E-06
P12268	protein	IMPDH2 IMPD2	5.91E-06
Q99590	protein	SCAF11 CASP11 SFRS2IP SIP1 SRSF2IP	5.89E-06
P02647	protein	APOA1	5.88E-06
Q8NCF5	protein	NFATC2IP NIP45	5.88E-06
Q86UP2	protein	KTN1 CG1 KIAA0004	5.87E-06
P24158	protein	PRTN3 MBN	5.86E-06
Q13435	protein	SF3B2 SAP145	5.86E-06
P42785	protein	PRCP PCP	5.82E-06
Q9NT62	protein	ATG3 APG3 APG3L	5.82E-06
Q9UDY2	protein	TJP2 X104 ZO2	5.73E-06
O00422	protein	SAP18 GIG38	5.73E-06
Q8IV50	protein	LYSMD2	5.72E-06
P67936	protein	TPM4	5.69E-06
Q9BVJ6	protein	UTP14A SDCCAG16	5.69E-06
P35573	protein	AGL GDE	5.68E-06
Q13263	protein	TRIM28 KAP1 RNF96 TIF1B	5.67E-06
P02749	protein	APOH B2G1	5.66E-06
Q96EY4	protein	TMA16 C4orf43	5.66E-06
Q8WZ42	protein	TTN	5.66E-06
Q13185	protein	CBX3	5.61E-06
1_So(d16:1)+H	lipid	NA	5.61E-06
P29692	protein	EEF1D EF1D	5.59E-06
Q8IXM3	protein	MRPL41 BMRP MRPL27 RPML27 PIG3	5.57E-06
Q8TF01	protein	PNISR C6orf111 SFRS18 SRRP130 HSPC261 HSPC306	5.55E-06
P31948	protein	STIP1	5.53E-06
P32942	protein	ICAM3	5.52E-06
Q9Y5K8	protein	ATP6V1D ATP6M VATD	5.49E-06
Q15155	protein	NOMO1 PM5	5.48E-06
O75475	protein	PSIP1 DFS70 LEDGF PSIP2	5.45E-06
Q96A26	protein	FAM162A C3orf28 E2IG5 DC16 FWP001	5.43E-06
Q9H6Z4	protein	RANBP3	5.40E-06
P08473	protein	MME EPN	5.34E-06
Q9BV20	protein	MRI1 MRDI UNQ6390/PRO21135	5.33E-06
Q15424	protein	SAFB HAP HET SAFB1	5.31E-06
1_TG(20:1_20:1_20:1)+NH4	lipid	NA	5.29E-06
Q99436	protein	PSMB7 Z	5.26E-06
P25311	protein	AZGP1 ZAG ZNGP1	5.25E-06
P05386	protein	RPLP1 RRP1	5.22E-06
SM 18:1/16:0	lipid	NA	5.19E-06
Q08211	protein	DHX9 DDX9 LKP NDH2	5.18E-06
P07996	protein	THBS1 TSP TSP1	5.18E-06
Q04637	protein	EIF4G1 EIF4F EIF4G EIF4GI	5.14E-06
PC(O-38:7) / PC(P-38:6)	lipid	NA	5.14E-06
Q9NQ29	protein	LUC7L LUC7L1	5.13E-06
Q96GG9	protein	DCUN1D1 DCUN1L1 RP42 SCCRO	5.13E-06
Q16719	protein	KYNU	5.12E-06
L0R819	protein	ASDURF	5.07E-06
P11233	protein	RALA RAL	5.00E-06
Q9NTZ6	protein	RBM12 KIAA0765 HRIHFB2091	4.99E-06
Q4V328	protein	GRIPAP1 KIAA1167	4.98E-06
Q9Y639	protein	NPTN SDFR1 SDR1	4.94E-06
P56537	protein	EIF6 EIF3A ITGB4BP OK/SW-cl.27	4.94E-06
Q8NFW8	protein	CMAS	4.94E-06
Q9NR56	protein	MBNL1 EXP KIAA0428 MBNL	4.91E-06
P19387	protein	POLR2C A-152E5.7	4.91E-06
Q6UY14	protein	ADAMTSL4 TSRC1 PP1396 UNQ2803/PRO34012	4.90E-06
Q13884	protein	SNTB1 SNT2B1	4.88E-06
P33151	protein	CDH5	4.88E-06
Q9BY32	protein	ITPA C20orf37 My049 OK/SW-cl.9	4.87E-06
Q8TDP1	protein	RNASEH2C AYP1	4.86E-06
Q92747	protein	ARPC1A SOP2L	4.83E-06
P08047	protein	SP1 TSFP1	4.83E-06
LPC 22:3	lipid	NA	4.82E-06
Q13137	protein	CALCOCO2 NDP52	4.81E-06
P25208	protein	NFYB HAP3	4.78E-06
Q9UMS0	protein	NFU1 HIRIP5 CGI-33	4.76E-06
Q8ND30	protein	PPFIBP2	4.76E-06
Q9BV86	protein	NTMT1 C9orf32 METTL11A NRMT NRMT1 AD-003	4.74E-06
Q9Y2X3	protein	NOP58 NOL5 NOP5 HSPC120	4.74E-06
P00738	protein	HP	4.71E-06
P14151	protein	SELL LNHR LYAM1	4.69E-06
P17480	protein	UBTF UBF UBF1	4.66E-06
O95292	protein	VAPB UNQ484/PRO983	4.63E-06
P51572	protein	BCAP31 BAP31 DXS1357E	4.61E-06
Q12888	protein	TP53BP1	4.60E-06
O95497	protein	VNN1	4.59E-06
PE(O-36:2) / PE(P-36:1)	lipid	NA	4.59E-06
P63241	protein	EIF5A	4.58E-06
P62995	protein	TRA2B SFRS10	4.50E-06
Q01085	protein	TIAL1	4.49E-06
Q96P44	protein	COL21A1 COL1AL FP633	4.49E-06
Q8IVN3	protein	MUSTN1	4.49E-06
P62241	protein	RPS8 OK/SW-cl.83	4.45E-06
PC(O-36:6) / PC(P-36:5)	lipid	NA	4.45E-06
Q96T23	protein	RSF1 HBXAP XAP8	4.45E-06
Q8NC56	protein	LEMD2	4.44E-06
1_Plasmenyl-PE(P-16:0/20:3)+H | 1_Plasmenyl-PE(P-18:1/18:2)+H | 1_Plasmenyl-PE(P-18:0/18:3)+H | 3_Plasmanyl-PE(36:4)+H | 1_Plasmenyl-PC(P-16:1/17:2)+H	lipid	NA	4.43E-06
Q96K21	protein	ZFYVE19 ANCHR MPFYVE	4.43E-06
P63151	protein	PPP2R2A	4.42E-06
PC 34:3	lipid	NA	4.42E-06
P60604	protein	UBE2G2	4.41E-06
Q92599	protein	SEPT8 KIAA0202	4.40E-06
P07384	protein	CAPN1 CANPL1 PIG30	4.38E-06
P49773	protein	HINT1 HINT PKCI1 PRKCNH1	4.38E-06
Q9Y6H1	protein	CHCHD2 C7orf17 AAG10	4.37E-06
Q53SF7	protein	COBLL1 KIAA0977	4.37E-06
Q8IZ41	protein	RASEF RAB45	4.35E-06
Q9NUP9	protein	LIN7C MALS3 VELI3	4.35E-06
Q9NXA8	protein	SIRT5 SIR2L5	4.34E-06
Q68EM7	protein	ARHGAP17 RICH1 MSTP066 MSTP110	4.34E-06
Q9NRR5	protein	UBQLN4 C1orf6 CIP75 UBIN	4.32E-06
Q96HR3	protein	MED30 THRAP6 TRAP25	4.32E-06
Q96DF8	protein	ESS2 DGCR13 DGCR14 DGSH DGSI ES2	4.31E-06
1_Cer-AS(d18:1/16:0)+C2H3O2 | 1_Cer-ADS(d19:0/15:1)+C2H3O2 | 1_Cer-BS(d16:1/18:0)+C2H3O2 | 1_Cer-BDS(d16:0/18:1)+C2H3O2 | 1_Cer-BS(d18:1/16:0)+C2H3O2	lipid	NA	4.27E-06
P07478	protein	PRSS2 TRY2 TRYP2	4.27E-06
Q99613	protein	EIF3C EIF3S8	4.22E-06
Q96P70	protein	IPO9 IMP9 KIAA1192 RANBP9 HSPC273	4.21E-06
Q14980	protein	NUMA1 NMP22 NUMA	4.21E-06
Q9UKK3	protein	PARP4 ADPRTL1 KIAA0177 PARPL	4.21E-06
P07355	protein	ANXA2 ANX2 ANX2L4 CAL1H LPC2D	4.20E-06
Q1KMD3	protein	HNRNPUL2 HNRPUL2	4.20E-06
Q96D71	protein	REPS1	4.13E-06
Q9UBC2	protein	EPS15L1 EPS15R	4.12E-06
P47813	protein	EIF1AX EIF1A EIF4C	4.12E-06
PC 32:0; PC(16:0/16:0); [M+H]+	lipid	NA	4.10E-06
Q9UKK9	protein	NUDT5 NUDIX5 HSPC115	4.10E-06
Q14244	protein	MAP7	4.10E-06
1_PI(18:0_22:6)-H | 1_PI(18:1_22:5)-H | 1_PI(20:2_20:4)-H | 1_PI(18:2_22:4)-H	lipid	NA	4.09E-06
O14893	protein	GEMIN2 SIP1	4.09E-06
Q8TCF1	protein	ZFAND1	4.08E-06
Q12972	protein	PPP1R8 ARD1 NIPP1	4.07E-06
Q86U28	protein	ISCA2 HBLD1	4.06E-06
P27348	protein	YWHAQ	4.06E-06
P14174	protein	MIF GLIF MMIF	4.04E-06
P55263	protein	ADK	4.04E-06
P25398	protein	RPS12	4.02E-06
Q8N668	protein	COMMD1 C2orf5 MURR1	4.01E-06
Q9BZL4	protein	PPP1R12C LENG3 MBS85	3.99E-06
P80511	protein	S100A12	3.93E-06
P62318	protein	SNRPD3	3.90E-06
P52907	protein	CAPZA1	3.87E-06
P05452	protein	CLEC3B TNA	3.87E-06
Q9Y5K5	protein	UCHL5 UCH37 AD-019 CGI-70	3.85E-06
P09960	protein	LTA4H LTA4	3.85E-06
1_Cer-NS(d18:1/25:0)+H | 1_Cer(d18:1/25:0)+H | 1_Cer-NS(d19:1/24:0)+H | 1_Cer-NS(d20:1/23:0)+H | 1_Cer(d20:1/23:0)+H | 1_Cer-NS(d17:1/26:0)+H | 1_Cer(d17:1/26:0)+H | 1_Cer-NDS(d18:0/25:1)+H | 1_Cer(d19:0/24:1)+H	lipid	NA	3.84E-06
Q16543	protein	CDC37 CDC37A	3.84E-06
Q8IX19	protein	MCEMP1 C19orf59	3.83E-06
P22570	protein	FDXR ADXR	3.79E-06
Q13200	protein	PSMD2 TRAP2	3.78E-06
Q9BTY7	protein	HGH1 C8orf30A C8orf30B FAM203A FAM203B	3.77E-06
Cer d18:1/C24:0	lipid	NA	3.77E-06
Q6EMK4	protein	VASN SLITL2 UNQ314/PRO357/PRO1282	3.77E-06
O00592	protein	PODXL PCLP PCLP1	3.75E-06
Q08170	protein	SRSF4 SFRS4 SRP75	3.74E-06
LPE 20:3	lipid	NA	3.73E-06
P62979	protein	RPS27A UBA80 UBCEP1	3.64E-06
P98175	protein	RBM10 DXS8237E GPATC9 GPATCH9 KIAA0122	3.63E-06
P63098	protein	PPP3R1 CNA2 CNB	3.62E-06
Q969T9	protein	WBP2	3.62E-06
P08185	protein	SERPINA6 CBG	3.61E-06
Q9UBW5	protein	BIN2 BRAP1	3.57E-06
O43665	protein	RGS10	3.56E-06
Q969Q0	protein	RPL36AL	3.56E-06
O75436	protein	VPS26A VPS26	3.55E-06
P09211	protein	GSTP1 FAEES3 GST3	3.55E-06
Q5JSH3	protein	WDR44	3.54E-06
Q9NP97	protein	DYNLRB1 BITH DNCL2A DNLC2A ROBLD1 HSPC162	3.52E-06
P42167	protein	TMPO LAP2	3.51E-06
Q8IXM2	protein	BAP18 C17orf49	3.49E-06
Q9UPQ0	protein	LIMCH1 KIAA1102	3.49E-06
Q13451	protein	FKBP5 AIG6 FKBP51	3.49E-06
Q6NUJ1	protein	PSAPL1	3.48E-06
P68871	protein	HBB	3.48E-06
O75534	protein	CSDE1 D1S155E KIAA0885 NRU UNR	3.45E-06
Q96RL1	protein	UIMC1 RAP80 RXRIP110	3.44E-06
P07305	protein	H1F0 H1FV	3.44E-06
1_PI(16:0_18:0)-H	lipid	NA	3.42E-06
Q13951	protein	CBFB	3.42E-06
Q9BRQ6	protein	CHCHD6 CHCM1 MIC25	3.37E-06
Q08722	protein	CD47 MER6	3.36E-06
P22307	protein	SCP2	3.34E-06
O00629	protein	KPNA4 QIP1	3.32E-06
Q12874	protein	SF3A3 SAP61	3.31E-06
Q9Y265	protein	RUVBL1 INO80H NMP238 TIP49 TIP49A	3.29E-06
Q9Y5Y6	protein	ST14 PRSS14 SNC19 TADG15	3.29E-06
P00915	protein	CA1	3.26E-06
O14732	protein	IMPA2 IMP.18P	3.23E-06
Q9NZB2	protein	FAM120A C9orf10 KIAA0183 OSSA	3.23E-06
1_FAHFA(20:2/2:0)-H	lipid	NA	3.22E-06
Q96S82	protein	UBL7 BMSCUBP SB132	3.11E-06
P41227	protein	NAA10 ARD1 ARD1A TE2	3.06E-06
P24821	protein	TNC HXB	3.02E-06
O43617	protein	TRAPPC3 BET3 CDABP0066	3.01E-06
P56181	protein	NDUFV3	3.01E-06
O14562	protein	UBFD1 UBPH	2.95E-06
P01042	protein	KNG1 BDK KNG	2.95E-06
Q15459	protein	SF3A1 SAP114	2.94E-06
P49720	protein	PSMB3	2.93E-06
P0DOX8	protein		2.91E-06
P05546	protein	SERPIND1 HCF2	2.91E-06
Q99102	protein	MUC4	2.90E-06
Q9Y6K9	protein	IKBKG FIP3 NEMO	2.89E-06
P82094	protein	TMF1 ARA160	2.86E-06
Q9NYB0	protein	TERF2IP DRIP5 RAP1 PP8000	2.85E-06
P35998	protein	PSMC2 MSS1	2.82E-06
O96019	protein	ACTL6A BAF53 BAF53A INO80K	2.80E-06
P31943	protein	HNRNPH1 HNRPH HNRPH1	2.80E-06
P04920	protein	SLC4A2 AE2 EPB3L1 HKB3 MPB3L	2.80E-06
Q99685	protein	MGLL	2.79E-06
P0C870	protein	JMJD7	2.73E-06
Q9BT09	protein	CNPY3 CTG4A ERDA5 PRAT4A TNRC5 HSPC084 UNQ1934/PRO4409	2.70E-06
O95298	protein	NDUFC2 HLC1	2.69E-06
Q9NVJ2	protein	ARL8B ARL10C GIE1	2.66E-06
Q6FI81	protein	CIAPIN1 CUA001 PRO0915	2.64E-06
PI 38:2	lipid	NA	2.62E-06
P01009	protein	SERPINA1 AAT PI PRO0684 PRO2209	2.61E-06
Q16595	protein	FXN FRDA X25	2.61E-06
Q8WVV4	protein	POF1B	2.60E-06
Q9UGV2	protein	NDRG3	2.59E-06
Q9UBI1	protein	COMMD3 BUP C10orf8	2.59E-06
P49327	protein	FASN FAS	2.56E-06
Q02878	protein	RPL6 TXREB1	2.56E-06
PC 30:2	lipid	NA	2.55E-06
P12270	protein	TPR	2.55E-06
Q8WYA6	protein	CTNNBL1 C20orf33 PP8304	2.51E-06
Q15067	protein	ACOX1 ACOX	2.43E-06
P06730	protein	EIF4E EIF4EL1 EIF4F	2.43E-06
O76027	protein	ANXA9 ANX31	2.42E-06
Q8ND56	protein	LSM14A C19orf13 FAM61A RAP55 RAP55A	2.42E-06
Q16576	protein	RBBP7 RBAP46	2.41E-06
Q9Y5L4	protein	TIMM13 TIM13B TIMM13A TIMM13B	2.41E-06
Q92598	protein	HSPH1 HSP105 HSP110 KIAA0201	2.40E-06
Plasmenyl-PE 38:6; PE(P-16:0/22:6); [M-H]-	lipid	NA	2.38E-06
P40429	protein	RPL13A	2.38E-06
Q9NRP2	protein	CMC2 C16orf61 DC13	2.37E-06
Q99439	protein	CNN2	2.36E-06
P36578	protein	RPL4 RPL1	2.35E-06
Q96GS4	protein	BORCS6 C17orf59	2.34E-06
P05455	protein	SSB	2.31E-06
Q9Y294	protein	ASF1A CGI-98 HSPC146	2.29E-06
P23193	protein	TCEA1 GTF2S TFIIS	2.28E-06
P04439	protein	HLA-A HLAA	2.26E-06
Q9H3Z4	protein	DNAJC5 CLN4	2.21E-06
O60516	protein	EIF4EBP3	2.21E-06
Q9UK45	protein	LSM7	2.16E-06
O60684	protein	KPNA6 IPOA7	2.15E-06
P82932	protein	MRPS6 C21orf101 RPMS6	2.14E-06
Q96NT0	protein	CCDC115	2.14E-06
Q14103	protein	HNRNPD AUF1 HNRPD	2.13E-06
P50542	protein	PEX5 PXR1	2.12E-06
P55786	protein	NPEPPS PSA	2.08E-06
Q49B96	protein	COX19	2.07E-06
P39023	protein	RPL3 OK/SW-cl.32	2.06E-06
Q9H0L4	protein	CSTF2T KIAA0689	2.05E-06
P27169	protein	PON1 PON	1.99E-06
P61960	protein	UFM1 C13orf20 BM-002	1.98E-06
Q14966	protein	ZNF638 NP220 ZFML	1.98E-06
Q9UI12	protein	ATP6V1H CGI-11	1.92E-06
P62140	protein	PPP1CB	1.92E-06
P23497	protein	SP100	1.90E-06
Q9NRA8	protein	EIF4ENIF1	1.90E-06
Q9UNP9	protein	PPIE CYP33	1.88E-06
O95428	protein	PAPLN UNQ2420/PRO4977	1.87E-06
P11279	protein	LAMP1	1.83E-06
O95373	protein	IPO7 RANBP7	1.82E-06
Q86YS3	protein	RAB11FIP4 ARFO2 KIAA1821	1.82E-06
1_Plasmenyl-PE(P-18:0/20:3)+H | 1_Plasmenyl-PE(P-16:0/22:3)+H | 1_Plasmanyl-PE(O-18:0/20:4)+H | 1_Plasmenyl-PE(P-20:1/18:2)+H | 1_Plasmenyl-PE(P-20:0/18:3)+H | 1_Plasmenyl-PE(P-18:1/20:2)+H | 3_Plasmanyl-PE(38:4)+H	lipid	NA	1.81E-06
Q9HCU4	protein	CELSR2 CDHF10 EGFL2 KIAA0279 MEGF3	1.80E-06
Q9Y237	protein	PIN4	1.79E-06
P15374	protein	UCHL3	1.78E-06
1_HexCer-NS(d18:1/12:0)+C2H3O2 | 1_HexCer-NS(d14:1/16:0)+C2H3O2	lipid	NA	1.78E-06
Q9NQC8	protein	IFT46 C11orf2 C11orf60	1.77E-06
O60499	protein	STX10 SYN10	1.74E-06
Q15836	protein	VAMP3 SYB3	1.74E-06
Q96EV8	protein	DTNBP1 BLOC1S8 My031	1.71E-06
Q9UI30	protein	TRMT112 AD-001 HSPC152 HSPC170	1.70E-06
Q6I9Y2	protein	THOC7 NIF3L1BP1	1.70E-06
PI 34:2; PI(16:0/18:2); [M-H]-	lipid	NA	1.69E-06
P07910	protein	HNRNPC HNRPC	1.68E-06
P23786	protein	CPT2 CPT1	1.67E-06
P22676	protein	CALB2 CAB29	1.66E-06
P63165	protein	SUMO1 SMT3C SMT3H3 UBL1 OK/SW-cl.43	1.65E-06
P78310	protein	CXADR CAR	1.63E-06
P16455	protein	MGMT	1.62E-06
O00399	protein	DCTN6 WS3	1.62E-06
Q15942	protein	ZYX	1.62E-06
Q14694	protein	USP10 KIAA0190	1.60E-06
Q9Y4F5	protein	CEP170B FAM68C KIAA0284	1.55E-06
O75695	protein	RP2	1.52E-06
Q9H3U1	protein	UNC45A SMAP1	1.50E-06
Q9H3P2	protein	NELFA WHSC2 P/OKcl.15	1.50E-06
P26373	protein	RPL13 BBC1 OK/SW-cl.46	1.45E-06
Q09028	protein	RBBP4 RBAP48	1.43E-06
Q9Y5A9	protein	YTHDF2 HGRG8	1.43E-06
Q13790	protein	APOF	1.43E-06
P18669	protein	PGAM1 PGAMA CDABP0006	1.42E-06
P53602	protein	MVD MPD	1.42E-06
Q7Z4H3	protein	HDDC2 C6orf74 NS5ATP2 CGI-130	1.42E-06
P33240	protein	CSTF2	1.41E-06
Q96I24	protein	FUBP3 FBP3	1.34E-06
Q96IY1	protein	NSL1 C1orf48 DC31 DC8 MIS14	1.31E-06
O95613	protein	PCNT KIAA0402 PCNT2	1.30E-06
P42765	protein	ACAA2	1.30E-06
Q06587	protein	RING1 RNF1	1.29E-06
P08697	protein	SERPINF2 AAP PLI	1.28E-06
P07738	protein	BPGM	1.28E-06
Q9HD15	protein	SRA1 PP7684	1.28E-06
P49354	protein	FNTA	1.26E-06
P00441	protein	SOD1	1.22E-06
O15264	protein	MAPK13 PRKM13 SAPK4	1.19E-06
P55265	protein	ADAR ADAR1 DSRAD G1P1 IFI4	1.18E-06
P09326	protein	CD48 BCM1 BLAST1	1.17E-06
Q8IWP9	protein	CCDC28A C6orf80	1.16E-06
Q5JTJ3	protein	COA6 C1orf31	1.15E-06
P28482	protein	MAPK1 ERK2 PRKM1 PRKM2	1.15E-06
Q7L4I2	protein	RSRC2	1.13E-06
P12004	protein	PCNA	1.11E-06
Q96FJ2	protein	DYNLL2 DLC2	1.10E-06
P62316	protein	SNRPD2 SNRPD1	1.10E-06
P78330	protein	PSPH	1.10E-06
Q14118	protein	DAG1	1.06E-06
Q96AE4	protein	FUBP1	1.03E-06
P61978	protein	HNRNPK HNRPK	1.03E-06
Q9NX40	protein	OCIAD1 ASRIJ OCIA	1.01E-06
P05198	protein	EIF2S1 EIF2A	9.98E-07
P55769	protein	SNU13 NHP2L1	9.92E-07
Q13126	protein	MTAP MSAP	9.91E-07
Q8WYP5	protein	AHCTF1 ELYS TMBS62 MSTP108	9.79E-07
P02730	protein	SLC4A1 AE1 DI EPB3	9.66E-07
Q9BRG1	protein	VPS25 DERP9 EAP20	8.55E-07
P55010	protein	EIF5	8.25E-07
Q9Y6E0	protein	STK24 MST3 STK3	8.11E-07
P40121	protein	CAPG AFCP MCP	7.95E-07
PI 36:2	lipid	NA	7.94E-07
Q15388	protein	TOMM20 KIAA0016	7.67E-07
O14561	protein	NDUFAB1	7.51E-07
Q05519	protein	SRSF11 SFRS11	7.50E-07
Q9Y450	protein	HBS1L HBS1 KIAA1038	7.41E-07
Q53ET0	protein	CRTC2 TORC2	7.40E-07
P78527	protein	PRKDC HYRC HYRC1	7.27E-07
LysoPE 18:0; [M-H]-	lipid	NA	6.99E-07
Q7Z6B0	protein	CCDC91 GGABP HSD8	6.58E-07
P61086	protein	UBE2K HIP2 LIG	6.50E-07
O15511	protein	ARPC5 ARC16	6.49E-07
Q9UHD8	protein	SEPT9 KIAA0991 MSF	6.34E-07
O75882	protein	ATRN KIAA0548 MGCA	6.15E-07
Q9BTT6	protein	LRRC1 LANO	6.09E-07
P02794	protein	FTH1 FTH FTHL6 OK/SW-cl.84 PIG15	6.06E-07
Q7Z434	protein	MAVS IPS1 KIAA1271 VISA	5.55E-07
P0DMV9	protein	HSPA1B HSP72	5.48E-07
Q9Y4E8	protein	USP15 KIAA0529	5.44E-07
Q16527	protein	CSRP2 LMO5 SMLIM	5.41E-07
Q9NP79	protein	VTA1 C6orf55 HSPC228 My012	5.16E-07
P18859	protein	ATP5J ATP5A ATPM	4.97E-07
Q96G03	protein	PGM2 MSTP006	4.79E-07
P78318	protein	IGBP1 IBP1	4.67E-07
P50914	protein	RPL14	4.61E-07
P43243	protein	MATR3 KIAA0723	4.45E-07
P10909	protein	CLU APOJ CLI KUB1 AAG4	4.40E-07
O00151	protein	PDLIM1 CLIM1 CLP36	4.32E-07
P61020	protein	RAB5B	3.88E-07
Q12792	protein	TWF1 PTK9	3.72E-07
O75351	protein	VPS4B SKD1 VPS42 MIG1	3.57E-07
O75146	protein	HIP1R HIP12 KIAA0655	3.51E-07
Q96EH3	protein	MALSU1 C7orf30	3.47E-07
Q92905	protein	COPS5 CSN5 JAB1	3.41E-07
P26368	protein	U2AF2 U2AF65	3.22E-07
P04217	protein	A1BG	3.21E-07
O60716	protein	CTNND1 KIAA0384	3.21E-07
SM 18:1/22:1	lipid	NA	2.97E-07
Q9UN37	protein	VPS4A VPS4	2.97E-07
O00468	protein	AGRN AGRIN	2.95E-07
Q8NHG8	protein	ZNRF2 RNF202	2.87E-07
P22061	protein	PCMT1	2.82E-07
P02766	protein	TTR PALB	2.66E-07
P37198	protein	NUP62	2.66E-07
P51149	protein	RAB7A RAB7	2.56E-07
Q9P2N5	protein	RBM27 KIAA1311	2.53E-07
Q01459	protein	CTBS CTB	2.52E-07
O75380	protein	NDUFS6	1.67E-07
P04733	protein	MT1F PRO0376	1.57E-07
P84098	protein	RPL19	1.55E-07
P68366	protein	TUBA4A TUBA1	1.42E-07
Q96FW1	protein	OTUB1 OTB1 OTU1 HSPC263	1.30E-07
Q15369	protein	ELOC TCEB1	1.25E-07
Q92688	protein	ANP32B APRIL PHAPI2	1.22E-07
O75663	protein	TIPRL	1.01E-07
Q9NPA8	protein	ENY2 DC6	6.80E-08
P62136	protein	PPP1CA PPP1A	5.30E-08
SM 18:1/18:2	lipid	NA	2.23E-08
Q9P000	protein	COMMD9 HSPC166	1.27E-08
Q14152	protein	EIF3A EIF3S10 KIAA0139	6.86E-09
Q12864	protein	CDH17	6.38E-09
P49756	protein	RBM25 RNPC7	-1.49E-08
Unsettled: LysoPC 18:2; [M+FA-H]-	lipid	NA	-3.82E-08
O95684	protein	FGFR1OP FOP	-4.48E-08
O95810	protein	CAVIN2 SDPR	-4.94E-08
1_LPC(14:0)+H | 1_LPE(17:0)+H	lipid	NA	-9.95E-08
Unsettled: LysoPS 18:0; LysoPS 18:0; [M-H]-	lipid	NA	-1.10E-07
Q9UBT2	protein	UBA2 SAE2 UBLE1B HRIHFB2115	-1.12E-07
Q13094	protein	LCP2	-1.16E-07
P58107	protein	EPPK1 EPIPL	-1.20E-07
Q96HQ2	protein	CDKN2AIPNL	-1.23E-07
P31146	protein	CORO1A CORO1	-1.31E-07
P69905	protein	HBA1; HBA2	-1.51E-07
Q6WKZ4	protein	RAB11FIP1 RCP	-1.53E-07
O00264	protein	PGRMC1 HPR6.6 PGRMC	-1.61E-07
P21964	protein	COMT	-1.64E-07
Q9NZT2	protein	OGFR	-1.70E-07
O43707	protein	ACTN4	-1.75E-07
P62072	protein	TIMM10 TIM10	-1.97E-07
Q53EL6	protein	PDCD4 H731	-1.98E-07
P62266	protein	RPS23	-2.04E-07
Q5UCC4	protein	EMC10 C19orf63 HSM1 INM02 UNQ764/PRO1556	-2.08E-07
P61601	protein	NCALD	-2.09E-07
P62851	protein	RPS25	-2.50E-07
P61513	protein	RPL37A	-2.54E-07
Q9NS69	protein	TOMM22 TOM22	-2.79E-07
Q14624	protein	ITIH4 IHRP ITIHL1 PK120 PRO1851	-3.07E-07
P80723	protein	BASP1 NAP22	-3.19E-07
Q04446	protein	GBE1	-3.24E-07
P09234	protein	SNRPC	-3.25E-07
Q13439	protein	GOLGA4	-3.26E-07
P60983	protein	GMFB	-3.45E-07
Q9P0J0	protein	NDUFA13 GRIM19 CDA016 CGI-39	-3.45E-07
Q5JTV8	protein	TOR1AIP1 LAP1	-3.72E-07
P62879	protein	GNB2	-3.74E-07
P30086	protein	PEBP1 PBP PEBP	-3.86E-07
P30153	protein	PPP2R1A	-3.86E-07
Q96I23	protein	PYURF PREY	-4.37E-07
Q9BZD3	protein	GCOM2 GRINL1B	-4.39E-07
P49419	protein	ALDH7A1 ATQ1	-4.52E-07
O15230	protein	LAMA5 KIAA0533 KIAA1907	-4.98E-07
PG 18:1/18:1	lipid	NA	-5.24E-07
Q9UBE0	protein	SAE1 AOS1 SUA1 UBLE1A	-5.24E-07
Q8TAQ2	protein	SMARCC2 BAF170	-5.26E-07
Q9Y3F4	protein	STRAP MAWD UNRIP	-5.58E-07
O75400	protein	PRPF40A FBP11 FLAF1 FNBP3 HIP10 HYPA HSPC225	-5.72E-07
P51649	protein	ALDH5A1 SSADH	-5.75E-07
P16403	protein	HIST1H1C H1F2	-5.78E-07
P55008	protein	AIF1 G1 IBA1	-5.89E-07
O60232	protein	SSSCA1	-6.08E-07
Q96HY6	protein	DDRGK1 C20orf116 UFBP1	-6.32E-07
P04004	protein	VTN	-6.46E-07
P52306	protein	RAP1GDS1	-6.47E-07
Q13596	protein	SNX1	-6.50E-07
Q3YEC7	protein	RABL6 C9orf86 PARF	-6.51E-07
P31327	protein	CPS1	-6.65E-07
Q01970	protein	PLCB3	-6.90E-07
P20700	protein	LMNB1 LMN2 LMNB	-7.02E-07
Q969E4	protein	TCEAL3 MSTP072	-7.05E-07
Q14318	protein	FKBP8 FKBP38	-7.60E-07
Q9Y3B8	protein	REXO2 SFN SMFN CGI-114	-7.66E-07
P52657	protein	GTF2A2 TF2A2	-8.00E-07
Q9UH65	protein	SWAP70 KIAA0640 HSPC321	-8.32E-07
P62937	protein	PPIA CYPA	-8.48E-07
Q9NUL5	protein	RYDEN C19orf66	-8.69E-07
P07357	protein	C8A	-8.70E-07
P61604	protein	HSPE1	-8.83E-07
Q9UHY7	protein	ENOPH1 MASA MSTP145	-8.94E-07
P12956	protein	XRCC6 G22P1	-9.13E-07
O43291	protein	SPINT2 HAI2 KOP	-9.23E-07
Q06830	protein	PRDX1 PAGA PAGB TDPX2	-9.23E-07
P41134	protein	ID1 BHLHB24 ID	-9.35E-07
O60506	protein	SYNCRIP HNRPQ NSAP1	-9.42E-07
P47914	protein	RPL29	-9.59E-07
P56277	protein	CMC4 C6.1B MTCP1 MTCP1NB	-1.02E-06
P80748	protein	IGLV3-21	-1.03E-06
Q15276	protein	RABEP1 RAB5EP RABPT5 RABPT5A	-1.05E-06
P15927	protein	RPA2 REPA2 RPA32 RPA34	-1.07E-06
P15531	protein	NME1 NDPKA NM23	-1.07E-06
P10643	protein	C7	-1.08E-06
P14317	protein	HCLS1 HS1	-1.09E-06
1_TG(18:0_18:1_18:2)+Na | 1_TG(18:1_18:1_18:1)+Na | 1_TG(16:0_18:0_20:3)+Na	lipid	NA	-1.10E-06
Q7Z406	protein	MYH14 KIAA2034 FP17425	-1.12E-06
P00338	protein	LDHA PIG19	-1.12E-06
P31946	protein	YWHAB	-1.14E-06
P42226	protein	STAT6	-1.14E-06
Q969G3	protein	SMARCE1 BAF57	-1.16E-06
Q9NQ50	protein	MRPL40 NLVCF URIM	-1.16E-06
P41250	protein	GARS	-1.17E-06
TG 54:6; TG(18:2/18:2/18:2); [M+NH4]+	lipid	NA	-1.17E-06
P53999	protein	SUB1 PC4 RPO2TC1	-1.18E-06
Q9NWV8	protein	BABAM1 C19orf62 MERIT40 NBA1 HSPC142	-1.21E-06
P46776	protein	RPL27A	-1.25E-06
P82909	protein	MRPS36 DC47	-1.27E-06
P62993	protein	GRB2 ASH	-1.30E-06
Q13151	protein	HNRNPA0 HNRPA0	-1.30E-06
Q9UKX7	protein	NUP50 NPAP60L PRO1146	-1.31E-06
Q08174	protein	PCDH1	-1.32E-06
Q12959	protein	DLG1	-1.34E-06
P48739	protein	PITPNB	-1.36E-06
Q96A49	protein	SYAP1 PRO3113	-1.36E-06
Q9BTD8	protein	RBM42	-1.38E-06
P59666	protein	DEFA3 DEF3	-1.39E-06
Q99471	protein	PFDN5 MM1 PFD5	-1.43E-06
Q99627	protein	COPS8 CSN8	-1.44E-06
P06733	protein	ENO1 ENO1L1 MBPB1 MPB1	-1.46E-06
P20645	protein	M6PR MPR46 MPRD	-1.46E-06
P00747	protein	PLG	-1.46E-06
LPC 24:1	lipid	NA	-1.47E-06
Q15477	protein	SKIV2L DDX13 SKI2W SKIV2 W	-1.48E-06
Q07666	protein	KHDRBS1 SAM68	-1.48E-06
Q63HN8	protein	RNF213 ALO17 C17orf27 KIAA1554 KIAA1618 MYSTR	-1.48E-06
P17980	protein	PSMC3 TBP1	-1.49E-06
P02649	protein	APOE	-1.51E-06
Q9UQ80	protein	PA2G4 EBP1	-1.53E-06
1_PA(18:0_20:2)-H	lipid	NA	-1.53E-06
P46777	protein	RPL5 MSTP030	-1.54E-06
P08754	protein	GNAI3	-1.55E-06
Q9UNM6	protein	PSMD13	-1.58E-06
Q13438	protein	OS9	-1.59E-06
P02545	protein	LMNA LMN1	-1.59E-06
P62314	protein	SNRPD1	-1.60E-06
Q96JQ0	protein	DCHS1 CDH19 CDH25 FIB1 KIAA1773 PCDH16	-1.62E-06
LPC 20:2	lipid	NA	-1.63E-06
O60884	protein	DNAJA2 CPR3 HIRIP4	-1.67E-06
Q9UPN7	protein	PPP6R1 KIAA1115 PP6R1 SAPS1	-1.70E-06
PE(O-38:3) / PE(P-38:2)	lipid	NA	-1.73E-06
Q9UHX1	protein	PUF60 FIR ROBPI SIAHBP1	-1.75E-06
O00410	protein	IPO5 KPNB3 RANBP5	-1.76E-06
Q8N4X5	protein	AFAP1L2 KIAA1914 XB130	-1.76E-06
Q96F24	protein	NRBF2 COPR	-1.78E-06
Q9NSI8	protein	SAMSN1 HACS1	-1.79E-06
Q02750	protein	MAP2K1 MEK1 PRKMK1	-1.82E-06
P83731	protein	RPL24	-1.82E-06
O15160	protein	POLR1C POLR1E	-1.82E-06
Q9NUP1	protein	BLOC1S4 CNO	-1.83E-06
Q00839	protein	HNRNPU C1orf199 HNRPU SAFA U21.1	-1.83E-06
Q14520	protein	HABP2 HGFAL PHBP	-1.87E-06
P61313	protein	RPL15 EC45 TCBAP0781	-1.94E-06
Q03591	protein	CFHR1 CFHL CFHL1 CFHL1P CFHR1P FHR1 HFL1 HFL2	-1.94E-06
Q9Y333	protein	LSM2 C6orf28 G7B	-1.96E-06
PC 34:5	lipid	NA	-1.98E-06
Q9BT78	protein	COPS4 CSN4	-2.02E-06
Q86UE4	protein	MTDH AEG1 LYRIC	-2.03E-06
Q15149	protein	PLEC PLEC1	-2.03E-06
Q96PD5	protein	PGLYRP2 PGLYRPL PGRPL UNQ3103/PRO10102	-2.04E-06
PI 40:5	lipid	NA	-2.04E-06
Q15027	protein	ACAP1 CENTB1 KIAA0050	-2.05E-06
Q9H2H8	protein	PPIL3	-2.05E-06
P30533	protein	LRPAP1 A2MRAP	-2.06E-06
P13645	protein	KRT10 KPP	-2.08E-06
PE(O-38:2) / PE(P-38:1)	lipid	NA	-2.09E-06
Q9Y508	protein	RNF114 ZNF228 ZNF313	-2.09E-06
Q8IZP0	protein	ABI1 SSH3BP1	-2.10E-06
O43765	protein	SGTA SGT SGT1	-2.11E-06
Q8IWX8	protein	CHERP DAN26 SCAF6	-2.12E-06
O75884	protein	RBBP9 BOG RBBP10	-2.15E-06
P05155	protein	SERPING1 C1IN C1NH	-2.17E-06
P39687	protein	ANP32A C15orf1 LANP MAPM PHAP1	-2.18E-06
Q96CN9	protein	GCC1	-2.19E-06
P18124	protein	RPL7	-2.19E-06
P41212	protein	ETV6 TEL TEL1	-2.21E-06
Q15293	protein	RCN1 RCN	-2.23E-06
P10412	protein	HIST1H1E H1F4	-2.23E-06
Q8WVM8	protein	SCFD1 C14orf163 KIAA0917 STXBP1L2 FKSG23	-2.24E-06
Q15370	protein	ELOB TCEB2	-2.28E-06
P35813	protein	PPM1A PPPM1A	-2.28E-06
P27701	protein	CD82 KAI1 SAR2 ST6 TSPAN27	-2.29E-06
Q16658	protein	FSCN1 FAN1 HSN SNL	-2.31E-06
P56134	protein	ATP5J2 ATP5JL	-2.34E-06
Q8N5N7	protein	MRPL50	-2.34E-06
P62308	protein	SNRPG PBSCG	-2.38E-06
O43181	protein	NDUFS4	-2.39E-06
P09661	protein	SNRPA1	-2.40E-06
P20042	protein	EIF2S2 EIF2B	-2.40E-06
Q13523	protein	PRPF4B KIAA0536 PRP4 PRP4H PRP4K	-2.41E-06
Q96CX2	protein	KCTD12 C13orf2 KIAA1778 PFET1	-2.42E-06
P61758	protein	VBP1 PFDN3	-2.43E-06
Q5M775	protein	SPECC1 CYTSB NSP5	-2.43E-06
Q9BW61	protein	DDA1 C19orf58 PCIA1	-2.44E-06
P61353	protein	RPL27	-2.45E-06
P35579	protein	MYH9	-2.48E-06
PI 34:0	lipid	NA	-2.49E-06
P41240	protein	CSK	-2.53E-06
P61586	protein	RHOA ARH12 ARHA RHO12	-2.56E-06
P46060	protein	RANGAP1 KIAA1835 SD	-2.60E-06
P63162	protein	SNRPN HCERN3 SMN	-2.62E-06
P62750	protein	RPL23A	-2.62E-06
Q96ST2	protein	IWS1 IWS1L	-2.63E-06
P02790	protein	HPX	-2.63E-06
Q15181	protein	PPA1 IOPPP PP	-2.68E-06
Q96AQ6	protein	PBXIP1 HPIP	-2.69E-06
Q12906	protein	ILF3 DRBF MPHOSPH4 NF90	-2.69E-06
P35232	protein	PHB	-2.69E-06
Q9Y6I3	protein	EPN1	-2.73E-06
P27918	protein	CFP PFC	-2.73E-06
P22792	protein	CPN2 ACBP	-2.74E-06
Q9BY44	protein	EIF2A CDA02 MSTP004 MSTP089	-2.78E-06
O60216	protein	RAD21 HR21 KIAA0078 NXP1 SCC1	-2.78E-06
Q9Y3A3	protein	MOB4 MOB3 MOBKL3 PHOCN PREI3 CGI-95	-2.79E-06
P19971	protein	TYMP ECGF1	-2.82E-06
P09493	protein	TPM1 C15orf13 TMSA	-2.82E-06
O75643	protein	SNRNP200 ASCC3L1 HELIC2 KIAA0788	-2.83E-06
Q07866	protein	KLC1 KLC KNS2	-2.87E-06
P49585	protein	PCYT1A CTPCT PCYT1	-2.87E-06
P29590	protein	PML MYL PP8675 RNF71 TRIM19	-2.88E-06
P55884	protein	EIF3B EIF3S9	-2.90E-06
Q9BRT2	protein	UQCC2 C6orf125 MNF1	-2.91E-06
O75886	protein	STAM2 HBP	-2.93E-06
P47897	protein	QARS	-2.93E-06
Q4VC31	protein	CCDC58	-2.94E-06
P18084	protein	ITGB5	-2.95E-06
O95202	protein	LETM1	-2.95E-06
Q53F19	protein	NCBP3 C17orf85	-2.97E-06
P04040	protein	CAT	-2.98E-06
P62854	protein	RPS26	-3.01E-06
Q99747	protein	NAPG SNAPG	-3.02E-06
P16930	protein	FAH	-3.05E-06
Q8N128	protein	FAM177A1 C14orf24	-3.07E-06
P14735	protein	IDE	-3.09E-06
P30154	protein	PPP2R1B	-3.09E-06
O15400	protein	STX7	-3.10E-06
Q9NRG0	protein	CHRAC1 CHRAC15	-3.12E-06
P17066	protein	HSPA6 HSP70B'	-3.14E-06
Q12765	protein	SCRN1 KIAA0193	-3.18E-06
P61088	protein	UBE2N BLU	-3.20E-06
P01008	protein	SERPINC1 AT3 PRO0309	-3.20E-06
1_HexCer-NS(d18:1/12:0)-H | 1_HexCer-NS(d14:1/16:0)-H | 1_HexCer-NDS(d15:0/15:1)-H | 1_HexCer-NDS(d18:0/12:1)-H	lipid	NA	-3.24E-06
SM 18:1/22:2	lipid	NA	-3.25E-06
Q13546	protein	RIPK1 RIP RIP1	-3.26E-06
P14314	protein	PRKCSH G19P1	-3.27E-06
Q13952	protein	NFYC	-3.30E-06
P17931	protein	LGALS3 MAC2	-3.31E-06
Q16630	protein	CPSF6 CFIM68	-3.31E-06
P00746	protein	CFD DF PFD	-3.34E-06
Q04760	protein	GLO1	-3.34E-06
P53384	protein	NUBP1 NBP NBP1	-3.38E-06
Q9P2M7	protein	CGN KIAA1319	-3.39E-06
P61160	protein	ACTR2 ARP2	-3.40E-06
Cer d18:1/C24:1	lipid	NA	-3.43E-06
P29353	protein	SHC1 SHC SHCA	-3.46E-06
PC(O-40:3) / PC(P-40:2)	lipid	NA	-3.46E-06
Q04837	protein	SSBP1 SSBP	-3.49E-06
P03952	protein	KLKB1 KLK3	-3.49E-06
PC(O-36:4) / PC(P-36:3)	lipid	NA	-3.49E-06
Q14508	protein	WFDC2 HE4 WAP5	-3.49E-06
PI 38:3; PI(18:0/20:3); [M-H]-	lipid	NA	-3.50E-06
1_Cer-AS(d18:1/16:0)-H | 1_Cer-NP(t18:0/16:1)-H | 1_Cer-AS(d17:1/17:0)-H | 1_Cer-ADS(d18:0/16:1)-H | 1_Cer-BS(d16:1/18:0)-H | 1_Cer-ADS(d19:0/15:1)-H | 1_Cer-ADS(d15:0/19:1)-H | 1_Cer-BDS(d16:0/18:1)-H	lipid	NA	-3.51E-06
Q6ULP2	protein	AFTPH AFTH	-3.52E-06
P15311	protein	EZR VIL2	-3.52E-06
P52272	protein	HNRNPM HNRPM NAGR1	-3.53E-06
P08603	protein	CFH HF HF1 HF2	-3.55E-06
Q14696	protein	MESD KIAA0081 MESDC2 MESDM UNQ1911/PRO4369	-3.56E-06
O75821	protein	EIF3G EIF3S4	-3.59E-06
Q9BTL3	protein	FAM103A1 C15orf18	-3.60E-06
Q9BRT3	protein	MIEN1 C17orf37 RDX12 XTP4	-3.61E-06
P27144	protein	AK4 AK3 AK3L1	-3.65E-06
Q6PJW8	protein	CNST C1orf71	-3.66E-06
P45974	protein	USP5 ISOT	-3.69E-06
O15372	protein	EIF3H EIF3S3	-3.71E-06
P04075	protein	ALDOA ALDA	-3.71E-06
Q9NQR4	protein	NIT2 CUA002	-3.72E-06
Q9H8J5	protein	MANSC1 LOH12CR3 UNQ316/PRO361	-3.73E-06
P42677	protein	RPS27 MPS1	-3.74E-06
P12532	protein	CKMT1A CKMT; CKMT1B CKMT	-3.75E-06
Q9P258	protein	RCC2 KIAA1470 TD60	-3.75E-06
P50120	protein	RBP2 CRBP2	-3.76E-06
Q9H1I8	protein	ASCC2 ASC1P100	-3.77E-06
Q9UGM5	protein	FETUB	-3.78E-06
Q8WWM7	protein	ATXN2L A2D A2LG A2LP A2RP	-3.79E-06
P35222	protein	CTNNB1 CTNNB OK/SW-cl.35 PRO2286	-3.80E-06
Q9NPA3	protein	MID1IP1 MIG12	-3.82E-06
O75955	protein	FLOT1	-3.83E-06
P08238	protein	HSP90AB1 HSP90B HSPC2 HSPCB	-3.83E-06
Q14761	protein	PTPRCAP LPAP	-3.91E-06
P52799	protein	EFNB2 EPLG5 HTKL LERK5	-3.95E-06
Q9UMY4	protein	SNX12	-3.99E-06
P30041	protein	PRDX6 AOP2 KIAA0106	-4.00E-06
P52597	protein	HNRNPF HNRPF	-4.02E-06
Q15233	protein	NONO NRB54	-4.04E-06
O14617	protein	AP3D1 PRO0039	-4.05E-06
P35244	protein	RPA3 REPA3 RPA14	-4.05E-06
Q13449	protein	LSAMP IGLON3 LAMP	-4.06E-06
Q8WUM4	protein	PDCD6IP AIP1 ALIX KIAA1375	-4.06E-06
P23246	protein	SFPQ PSF	-4.09E-06
P07602	protein	PSAP GLBA SAP1	-4.13E-06
P07358	protein	C8B	-4.16E-06
O75896	protein	TUSC2 C3orf11 FUS1 LGCC PDAP2	-4.16E-06
P29466	protein	CASP1 IL1BC IL1BCE	-4.18E-06
P61019	protein	RAB2A RAB2	-4.20E-06
P01703	protein	IGLV1-40	-4.20E-06
Q92542	protein	NCSTN KIAA0253 UNQ1874/PRO4317	-4.21E-06
P25786	protein	PSMA1 HC2 NU PROS30 PSC2	-4.22E-06
Q9Y3D2	protein	MSRB2 CBS-1 MSRB CGI-131	-4.24E-06
O14618	protein	CCS	-4.24E-06
Q6ZMP0	protein	THSD4 UNQ9334/PRO34005	-4.25E-06
P11142	protein	HSPA8 HSC70 HSP73 HSPA10	-4.26E-06
O00303	protein	EIF3F EIF3S5	-4.26E-06
P43686	protein	PSMC4 MIP224 TBP7	-4.29E-06
Q3KQU3	protein	MAP7D1 KIAA1187 PARCC1 RPRC1 PP2464	-4.30E-06
Q9BWD1	protein	ACAT2 ACTL	-4.30E-06
Q9NXG2	protein	THUMPD1	-4.31E-06
P30049	protein	ATP5F1D ATP5D	-4.33E-06
O75934	protein	BCAS2 DAM1	-4.35E-06
P11216	protein	PYGB	-4.35E-06
Q53QV2	protein	LBH	-4.36E-06
P14618	protein	PKM OIP3 PK2 PK3 PKM2	-4.36E-06
Q9Y2H5	protein	PLEKHA6 KIAA0969 PEPP3	-4.37E-06
P35606	protein	COPB2	-4.37E-06
PE 40:6	lipid	NA	-4.37E-06
Q9P289	protein	STK26 MASK MST4	-4.40E-06
Q9UL45	protein	BLOC1S6 PA PLDN	-4.40E-06
Q7L1Q6	protein	BZW1 BZAP45 KIAA0005	-4.42E-06
Q9UGT4	protein	SUSD2	-4.42E-06
Q08379	protein	GOLGA2	-4.43E-06
Q96AP7	protein	ESAM UNQ220/PRO246	-4.44E-06
Q9H8Y8	protein	GORASP2 GOLPH6	-4.44E-06
LPE 18:0	lipid	NA	-4.47E-06
O60832	protein	DKC1 NOLA4	-4.50E-06
P48163	protein	ME1	-4.51E-06
Q9UJY4	protein	GGA2 KIAA1080	-4.51E-06
Q9UHY1	protein	NRBP1 BCON3 NRBP	-4.55E-06
Q13148	protein	TARDBP TDP43	-4.56E-06
P63027	protein	VAMP2 SYB2	-4.57E-06
P50991	protein	CCT4 CCTD SRB	-4.57E-06
P26038	protein	MSN	-4.63E-06
P02675	protein	FGB	-4.65E-06
P47756	protein	CAPZB	-4.65E-06
P60981	protein	DSTN ACTDP DSN	-4.66E-06
Q8TDH9	protein	BLOC1S5 MUTED	-4.66E-06
O43681	protein	ASNA1 ARSA TRC40	-4.68E-06
P02774	protein	GC	-4.68E-06
P51991	protein	HNRNPA3 HNRPA3	-4.69E-06
O60934	protein	NBN NBS NBS1 P95	-4.70E-06
P32969	protein	RPL9 OK/SW-cl.103; RPL9P7; RPL9P8; RPL9P9	-4.71E-06
P62258	protein	YWHAE	-4.74E-06
Q13045	protein	FLII FLIL	-4.75E-06
O15455	protein	TLR3	-4.75E-06
Q9P1F3	protein	ABRACL C6orf115 HSPC280 PRO2013	-4.79E-06
Q96FT9	protein	IFT43 C14orf179	-4.82E-06
P02753	protein	RBP4 PRO2222	-4.84E-06
Q9UFW8	protein	CGGBP1 CGGBP	-4.84E-06
Q96AT9	protein	RPE HUSSY-17	-4.85E-06
Q9Y3C6	protein	PPIL1 CYPL1 CGI-124 UNQ2425/PRO4984	-4.85E-06
Q8WZA9	protein	IRGQ IRGQ1 FKSG27	-4.88E-06
P23396	protein	RPS3 OK/SW-cl.26	-4.93E-06
P40763	protein	STAT3 APRF	-4.95E-06
Q12904	protein	AIMP1 EMAP2 SCYE1	-4.96E-06
Q96IY4	protein	CPB2	-4.98E-06
Q9UH99	protein	SUN2 FRIGG KIAA0668 RAB5IP UNC84B	-5.01E-06
Q9UPX8	protein	SHANK2 CORTBP1 KIAA1022 PROSAP1	-5.01E-06
Q14974	protein	KPNB1 NTF97	-5.02E-06
PC 35:2; PC(17:0/18:2); [M+H]+	lipid	NA	-5.02E-06
Q6P2Q9	protein	PRPF8 PRPC8	-5.03E-06
P55145	protein	MANF ARMET ARP	-5.03E-06
P18564	protein	ITGB6	-5.03E-06
P52888	protein	THOP1	-5.05E-06
P42773	protein	CDKN2C CDKN6	-5.05E-06
Q12955	protein	ANK3	-5.08E-06
Q9P2R6	protein	RERE ARG ARP ATN1L KIAA0458	-5.12E-06
Q9UBW8	protein	COPS7A CSN7A DERP10	-5.13E-06
P61247	protein	RPS3A FTE1 MFTL	-5.13E-06
A5D8V6	protein	VPS37C PML39	-5.16E-06
P49591	protein	SARS SERS	-5.16E-06
LPC 26:0	lipid	NA	-5.16E-06
Q86VP6	protein	CAND1 KIAA0829 TIP120 TIP120A	-5.17E-06
P32119	protein	PRDX2 NKEFB TDPX1	-5.19E-06
Q86Y82	protein	STX12	-5.20E-06
[truncated: 1,982 more rows]
